# Supplementary material for: Protein Family Content Uncovers Lineage Relationships and Bacterial Pathway Maintenance Mechanisms in DPANN Archaea
Source: Front Microbiol. 2021 Jun 1;12:660052. doi: 10.3389/fmicb.2021.660052 (PMC8204110; doi:10.3389/fmicb.2021.660052)
Supplement: Supplementary Table 1 — List of the 3,197 genomes used in this study. For each genome (column A), its NCBI accession, GGKBASE link, number of scaffolds, genome size and number of CDS are displayed in columns B, C, D, E and F respectively. Genome source is in column G, dRep cluster in column H. Genome completeness and the contamination based on single copy genes are displayed in columns I and J respectively. Column K informs about the concatenated ribosomal proteins. The 1,179 representative genomes are indicated in column L. The phylum and superphylum (DPANN and non-DPANN) taxonomy of the representative genomes are provided in columns M and N. Taxonomy based on the different databases we pulled out the genomes is shown in column O. Taxonomy based on the GTDN system is shown in column P. CheckM gene set, completeness and contamination are provided in columns Q, R and S. [file Data_Sheet_1.XLSX]

## Sheet: Table S1
genome_name	NCBI accession	GGKBASE link	scaffolds_nb	genome_size	CDS_nb	genome_source	dRep_cluster	completeness	duplicate	16RP	representative genome	lineage	DPANN/non-DPANN	db_lineage	genome	accession	GTDB-tk taxonomy	CheckM gene set	CheckM completeness	CheckM contamination
genasci_GD2017-1_S_p2_S4_Biohub_170907_Aenigma_Micrachaeota_49_52 (GD2017-1_S_p2_S4_Biohub_170907_Aenigmarchaeota_49_52)	SAMN15434425	https://ggkbase.berkeley.edu/organisms/396037	50	604800	730	Genasci_California	1478_0	29	1	0.84521	representative	Aenigmarchaeota	DPANN	Archaea	genasci_GD2017-1_S_p2_S4_Biohub_170907_Aenigma_Micrachaeota_49_52	Na	d__Archaea;p__Aenigmatarchaeota;c__Aenigmatarchaeia;o__;f__;g__;s__	k__Archaea	70.7165	0
genasci_GD2017-2_S2_QB3_180125_Aenigma_Micrachaeota_44_11 (GD2017-2_S2_QB3_180125_Aenigmarchaeota_44_11)	SAMN15434543	https://ggkbase.berkeley.edu/organisms/397688	7	731509	807	Genasci_California	1480_0	27	0	0.852732	representative	Aenigmarchaeota	DPANN	Archaea	genasci_GD2017-2_S2_QB3_180125_Aenigma_Micrachaeota_44_11	Na	d__Archaea;p__Aenigmatarchaeota;c__Aenigmatarchaeia;o__;f__;g__;s__	k__Archaea	78.0374	0
genasci_S_p2_S4_coassembly_Aenigma_Micrachaeota_45_36 (S_p2_S4_coassembly_Aenigmarchaeota_45_36)	SAMN15435908	https://ggkbase.berkeley.edu/organisms/396529	135	868326	1001	Genasci_California	1481_0	32	0	0.851148	representative	Aenigmarchaeota	DPANN	Archaea	genasci_S_p2_S4_coassembly_Aenigma_Micrachaeota_45_36	Na	d__Archaea;p__Aenigmatarchaeota;c__Aenigmatarchaeia;o__;f__;g__;s__	k__Archaea	78.972	3.73832
genasci_S_p2_S4_coassembly_Aenigma_Micrachaeota_49_229 (S_p2_S4_coassembly_Aenigmarchaeota_49_229)	SAMN15435909	https://ggkbase.berkeley.edu/organisms/396463	9	946720	1068	Genasci_California	1482_0	35	1	0.848377	representative	Aenigmarchaeota	DPANN		genasci_S_p2_S4_coassembly_Aenigma_Micrachaeota_49_229	Na	d__Archaea;p__Aenigmatarchaeota;c__Aenigmatarchaeia;o__;f__;g__;s__	k__Archaea	91.1215	0
BrettBaker_Meg22_810_Bin_261	SAMN17217428	https://ggkbase.berkeley.edu/DPANN_genomes_binning/organisms/407221	33	860652	1081	Guaymas_Basin	1994_1	32	2	0.813539	representative	Aenigmarchaeota	DPANN		BrettBaker_Meg22_810_Bin_261	SAMN17217428	d__Archaea;p__Aenigmatarchaeota;c__Aenigmatarchaeia;o__Aenigmatarchaeales;f__Aenigmatarchaeaceae;g__;s__	k__Archaea	80.3738	2.80374
ggkbase_Candidatus_Micrarchaeota_archaeon_RBG_16_36_9	SAMN04316253	https://ggkbase.berkeley.edu/RBG_16/organisms/18161	20	730230	908	Rifle_Colorado	2090_1	32	3	0.827791	representative	Aenigmarchaeota	DPANN	RBG_16_Micrarchaeota_36_9_curated, Micrarchaeota, Archaea	ggkbase_Candidatus_Micrarchaeota_archaeon_RBG_16_36_9	Na	d__Archaea;p__Aenigmatarchaeota;c__Aenigmatarchaeia;o__Aenigmatarchaeales;f__Aenigmatarchaeaceae;g__;s__	p__Euryarchaeota	47.8828	2.06271
ggkbase_RIFCSPHIGHO2_02_FULL_Aenigmarchaeota_35_12	SAMN18341268	https://ggkbase.berkeley.edu/RIFCSPHIGHO2_02_FULL/organisms/13503	11	960002	1107	Rifle_Colorado	2301_0	34	1	0.901821	representative	Aenigmarchaeota	DPANN	Archaea	ggkbase_RIFCSPHIGHO2_02_FULL_Aenigmarchaeota_35_12	SAMN18341268	d__Archaea;p__Aenigmatarchaeota;c__Aenigmatarchaeia;o__CG10238-14;f__;g__;s__	k__Archaea	80.0623	0
BrettBaker_AB_3033_bin_19	SAMN17217421	https://ggkbase.berkeley.edu/DPANN_genomes_binning/organisms/407118	145	2325784	3164	Guaymas_Basin	1035_0	35	0	0.642518	representative	Aenigmarchaeota	DPANN		BrettBaker_AB_3033_bin_19	Na	d__Archaea;p__Aenigmatarchaeota;c__Aenigmatarchaeia;o__CG10238-14;f__CG10238-14;g__CG10238-14;s__	k__Archaea	78.6604	4.63695
ggkbase_CG15_BIG_FIL_POST_REV_8_21_14_020_Aenigmarchaeota_37_27_curated	SAMN06659570	https://ggkbase.berkeley.edu/CG15_BIG_FIL_POST_REV_8_21_14_020/organisms/337707	85	852786	1122	Crystal_Geyser_Utah	21_1	35	0	0.671813	representative	Aenigmarchaeota	DPANN	CG_Aenigma_01, Aenigmaarchaeota, Archaea	ggkbase_CG15_BIG_FIL_POST_REV_8_21_14_020_Aenigmarchaeota_37_27_curated	Na	d__Archaea;p__Aenigmatarchaeota;c__Aenigmatarchaeia;o__CG10238-14;f__CG10238-14;g__CG10238-14;s__CG10238-14 sp002789635	k__Archaea	78.5047	0
ggkbase_Candidatus_Micrarchaeota_archaeon_RBG_16_49_10	SAMN04316252	https://ggkbase.berkeley.edu/RBG_16/organisms/18164	26	916337	1128	Rifle_Colorado	1475_1	31	0	0.920823	representative	Aenigmarchaeota	DPANN	RBG_16_Micrarchaeota_49_10_curated, Micrarchaeota, Archaea	ggkbase_Candidatus_Micrarchaeota_archaeon_RBG_16_49_10	Na	d__Archaea;p__Aenigmatarchaeota;c__Aenigmatarchaeia;o__CG10238-14;f__CG10238-14;g__RBG-16-49-10;s__RBG-16-49-10 sp001784635	k__Archaea	74.9221	0
genasci_S_p1_S3_coassembly_Parcearchaeota_37_102 (S_p1_S3_coassembly_Aenigmarchaeota_37_102)	SAMN15435754	https://ggkbase.berkeley.edu/organisms/395495	102	1083303	1118	Genasci_California	1664_0	34	2	0.896279	representative	Aenigmarchaeota	DPANN	Archaea	genasci_S_p1_S3_coassembly_Parcearchaeota_37_102	Na	d__Archaea;p__Aenigmatarchaeota;c__Aenigmatarchaeia;o__CG10238-14;f__SCSR01;g__;s__	k__Archaea	82.7103	0.934579
ggkbase_RIFCSPLOWO2_01_FULL_Aenigmarchaeota_39_12	SAMN18341264	https://ggkbase.berkeley.edu/RIFCSPLOWO2_01_FULL/organisms/13209	22	785293	936	Rifle_Colorado	1947_0	35	0	0.888361	representative	Aenigmarchaeota	DPANN		ggkbase_RIFCSPLOWO2_01_FULL_Aenigmarchaeota_39_12	SAMN18341264	d__Archaea;p__Aenigmatarchaeota;c__Aenigmatarchaeia;o__CG10238-14;f__SCSR01;g__;s__	k__Archaea	78.972	0.934579
genasci_Genasci_Feb2018_S35_SO-1_Aenigma_Micrachaeota_38_10 (Genasci_Feb2018_S35_SO-1_Aenigmarchaeota_38_10)	SAMN15434970	https://ggkbase.berkeley.edu/organisms/398689	16	440000	578	Genasci_California	59_0	23	1	0.579572	representative	Aenigmarchaeota	DPANN		genasci_Genasci_Feb2018_S35_SO-1_Aenigma_Micrachaeota_38_10	Na	d__Archaea;p__Aenigmatarchaeota;c__Aenigmatarchaeia;o__CG10238-14;f__SCSR01;g__;s__	k__Archaea	53.271	0.46729
genasci_Genasci_Feb2018_S35_SO-1_Aenigma_Micrachaeota_40_17 (Genasci_Feb2018_S35_SO-1_Aenigmarchaeota_40_17)	SAMN15434972	https://ggkbase.berkeley.edu/organisms/398542	3	875944	1061	Genasci_California	60_0	33	1	0.657957	representative	Aenigmarchaeota	DPANN		genasci_Genasci_Feb2018_S35_SO-1_Aenigma_Micrachaeota_40_17	Na	d__Archaea;p__Aenigmatarchaeota;c__Aenigmatarchaeia;o__CG10238-14;f__SCSR01;g__;s__	k__Archaea	78.6604	0
genasci_GD2017-2_S2_QB3_180125_Aenigma_Micrachaeota_43_16 (GD2017-2_S2_QB3_180125_Aenigmarchaeota_43_16)	SAMN15434542	https://ggkbase.berkeley.edu/organisms/397578	5	739890	910	Genasci_California	61_0	33	1	0.65479	representative	Aenigmarchaeota	DPANN		genasci_GD2017-2_S2_QB3_180125_Aenigma_Micrachaeota_43_16	Na	d__Archaea;p__Aenigmatarchaeota;c__Aenigmatarchaeia;o__CG10238-14;f__SCSR01;g__;s__	k__Archaea	79.9065	0
genasci_GD2017-2_B1_QB3_180125_Aenigma_Micrachaeota_41_10 (GD2017-2_B1_QB3_180125_Aenigmarchaeota_41_10)	SAMN15434434	https://ggkbase.berkeley.edu/organisms/397024	23	571189	702	Genasci_California	62_0	31	2	0.656374	representative	Aenigmarchaeota	DPANN	Archaea	genasci_GD2017-2_B1_QB3_180125_Aenigma_Micrachaeota_41_10	Na	d__Archaea;p__Aenigmatarchaeota;c__Aenigmatarchaeia;o__CG10238-14;f__SCSR01;g__;s__	k__Archaea	72.5857	0
genasci_Genasci_Feb2018_S35_SO-1_Aenigma_Micrachaeota_40_10 (Genasci_Feb2018_S35_SO-1_Aenigmarchaeota_40_10)	SAMN15434971	https://ggkbase.berkeley.edu/organisms/398664	10	735003	914	Genasci_California	65_0	34	1	0.655186	representative	Aenigmarchaeota	DPANN		genasci_Genasci_Feb2018_S35_SO-1_Aenigma_Micrachaeota_40_10	Na	d__Archaea;p__Aenigmatarchaeota;c__Aenigmatarchaeia;o__CG10238-14;f__SCSR01;g__;s__	k__Archaea	81.7757	0
genasci_Genasci_Feb2018_S35_SO-1_Aenigma_Micrachaeota_46_11 (Genasci_Feb2018_S35_SO-1_Aenigmarchaeota_46_11)	SAMN15434973	https://ggkbase.berkeley.edu/organisms/398642	42	981745	1235	Genasci_California	2227_0	30	2	0.626683	representative	Aenigmarchaeota	DPANN		genasci_Genasci_Feb2018_S35_SO-1_Aenigma_Micrachaeota_46_11	Na	d__Archaea;p__Aenigmatarchaeota;c__Aenigmatarchaeia;o__GW2011-AR5;f__;g__;s__	k__Archaea	73.9156	0
GCA_002688965.1_unclassified_Archaea_miscellaneous	assembly_accession_in_the_genome_name	NA	128	1897616	2217	NCBI	1920_0	33	1	0.891924	representative	Aenigmarchaeota	DPANN	cellular organisms,Archaea,unclassified Archaea,unclassified Archaea (miscellaneous),archaeon	GCA_002688965.1_unclassified_Archaea_miscellaneous	Na	d__Archaea;p__Aenigmatarchaeota;c__Aenigmatarchaeia;o__GW2011-AR5;f__GCA-2688965;g__GCA-2688965;s__GCA-2688965 sp002688965	k__Archaea	76.7913	3.27103
genasci_S_p1_S3_coassembly_Aenigma_Micrachaeota_51_28 (S_p1_S3_coassembly_Aenigmarchaeota_51_28)	SAMN15435758	https://ggkbase.berkeley.edu/organisms/395410	96	655388	812	Genasci_California	1034_0	26	0	0.70388	representative	Aenigmarchaeota	DPANN	Archaea	genasci_S_p1_S3_coassembly_Aenigma_Micrachaeota_51_28	Na	d__Archaea;p__Aenigmatarchaeota;c__Aenigmatarchaeia;o__GW2011-AR5;f__GW2011-AR5;g__;s__	k__Archaea	65.8879	0.934579
genasci_S_p1_S3_coassembly_Aenigma_Micrachaeota_45_568 (S_p1_S3_coassembly_Aenigmarchaeota_45_568)	SAMN15435757	https://ggkbase.berkeley.edu/organisms/395487	8	934889	1082	Genasci_California	1473_0	35	2	0.89232	representative	Aenigmarchaeota	DPANN	Archaea	genasci_S_p1_S3_coassembly_Aenigma_Micrachaeota_45_568	Na	d__Archaea;p__Aenigmatarchaeota;c__Aenigmatarchaeia;o__GW2011-AR5;f__GW2011-AR5;g__;s__	k__Archaea	87.3832	1.86916
ggkbase_RIFCSPHIGHO2_02_FULL_Aenigmarchaeota_49_46	SAMN18341267	https://ggkbase.berkeley.edu/RIFCSPHIGHO2_02_FULL/organisms/13415	33	825503	969	Rifle_Colorado	1474_0	30	0	0.893112	representative	Aenigmarchaeota	DPANN	Archaea	ggkbase_RIFCSPHIGHO2_02_FULL_Aenigmarchaeota_49_46	SAMN18341267	d__Archaea;p__Aenigmatarchaeota;c__Aenigmatarchaeia;o__GW2011-AR5;f__GW2011-AR5;g__;s__	k__Archaea	79.8347	0.934579
genasci_GD2018-4_B1_QB3_180703_Aenigma_Micrachaeota_45_55 (GD2018-4_B1_QB3_180703_Aenigmarchaeota_45_55)	SAMN15434804	https://ggkbase.berkeley.edu/organisms/392600	5	919184	1127	Genasci_California	1657_1	34	0	0.89707	representative	Aenigmarchaeota	DPANN	Archaea	genasci_GD2018-4_B1_QB3_180703_Aenigma_Micrachaeota_45_55	Na	d__Archaea;p__Aenigmatarchaeota;c__Aenigmatarchaeia;o__GW2011-AR5;f__GW2011-AR5;g__;s__	k__Archaea	86.6044	0.934579
ggkbase_RIFCSPHIGHO2_01_FULL_Archaea_Aenigmarchaeota_AR5_44_11	SAMN18341266	https://ggkbase.berkeley.edu/RIFCSPHIGHO2_01_FULL/organisms/12626	64	811389	1078	Rifle_Colorado	1657_2	34	1	0.76247	representative	Aenigmarchaeota	DPANN	Archaea	ggkbase_RIFCSPHIGHO2_01_FULL_Archaea_Aenigmarchaeota_AR5_44_11	SAMN18341266	d__Archaea;p__Aenigmatarchaeota;c__Aenigmatarchaeia;o__GW2011-AR5;f__GW2011-AR5;g__;s__	k__Archaea	79.9065	3.73832
genasci_Genasci_Feb2018_S36_SO-2_Aenigma_Micrachaeota_53_36 (Genasci_Feb2018_S36_SO-2_Aenigmarchaeota_53_36)	SAMN15435328	https://ggkbase.berkeley.edu/organisms/398786	10	1170395	1352	Genasci_California	1658_0	33	0	0.901425	representative	Aenigmarchaeota	DPANN	Archaea	genasci_Genasci_Feb2018_S36_SO-2_Aenigma_Micrachaeota_53_36	Na	d__Archaea;p__Aenigmatarchaeota;c__Aenigmatarchaeia;o__GW2011-AR5;f__GW2011-AR5;g__;s__	k__Archaea	82.243	0.934579
genasci_GD2017-2_S2_QB3_180125_Aenigma_Micrachaeota_50_12 (GD2017-2_S2_QB3_180125_Aenigmarchaeota_50_12)	SAMN15434545	https://ggkbase.berkeley.edu/organisms/397741	41	843696	1031	Genasci_California	1659_0	31	1	0.847189	representative	Aenigmarchaeota	DPANN	Archaea	genasci_GD2017-2_S2_QB3_180125_Aenigma_Micrachaeota_50_12	Na	d__Archaea;p__Aenigmatarchaeota;c__Aenigmatarchaeia;o__GW2011-AR5;f__GW2011-AR5;g__;s__	k__Archaea	76.1682	0
genasci_S_p2_S4_coassembly_Aenigma_Micrachaeota_44_80 (S_p2_S4_coassembly_Aenigmarchaeota_44_80)	SAMN15435907	https://ggkbase.berkeley.edu/organisms/396518	85	815445	1101	Genasci_California	1661_0	26	1	0.899446	representative	Aenigmarchaeota	DPANN		genasci_S_p2_S4_coassembly_Aenigma_Micrachaeota_44_80	Na	d__Archaea;p__Aenigmatarchaeota;c__Aenigmatarchaeia;o__GW2011-AR5;f__GW2011-AR5;g__;s__	k__Archaea	66.9782	0.934579
genasci_Genasci_Feb2018_S35_SO-1_Aenigma_Micrachaeota_47_21 (Genasci_Feb2018_S35_SO-1_Aenigmarchaeota_47_21)	SAMN15434974	https://ggkbase.berkeley.edu/organisms/398635	2	1014551	1181	Genasci_California	1665_0	35	1	0.905384	representative	Aenigmarchaeota	DPANN	Archaea	genasci_Genasci_Feb2018_S35_SO-1_Aenigma_Micrachaeota_47_21	Na	d__Archaea;p__Aenigmatarchaeota;c__Aenigmatarchaeia;o__GW2011-AR5;f__GW2011-AR5;g__;s__	k__Archaea	88.785	0.934579
ggkbase_RIFCSPHIGHO2_02_FULL_Aenigmarchaeota_36_49	SAMN18341265	https://ggkbase.berkeley.edu/RIFCSPHIGHO2_02_FULL/organisms/13348	52	1077561	1189	Rifle_Colorado	1922_0	35	0	0.862629	representative	Aenigmarchaeota	DPANN		ggkbase_RIFCSPHIGHO2_02_FULL_Aenigmarchaeota_36_49	SAMN18341265	d__Archaea;p__Aenigmatarchaeota;c__Aenigmatarchaeia;o__GW2011-AR5;f__GW2011-AR5;g__;s__	k__Archaea	81.4642	0
genasci_GD2017-2_S2_QB3_180125_Aenigma_Micrachaeota_45_12 (GD2017-2_S2_QB3_180125_Aenigmarchaeota_45_12)	SAMN15434544	https://ggkbase.berkeley.edu/organisms/397624	9	987615	1127	Genasci_California	2281_0	31	0	0.89905	representative	Aenigmarchaeota	DPANN	Archaea	genasci_GD2017-2_S2_QB3_180125_Aenigma_Micrachaeota_45_12	Na	d__Archaea;p__Aenigmatarchaeota;c__Aenigmatarchaeia;o__GW2011-AR5;f__GW2011-AR5;g__;s__	k__Archaea	83.1776	0.934579
genasci_S_p2_S4_coassembly_Aenigma_Micrachaeota_40_40 (S_p2_S4_coassembly_Aenigmarchaeota_40_40)	SAMN15435906	https://ggkbase.berkeley.edu/organisms/396399	137	949552	1223	Genasci_California	2357_0	24	0	0.904196	representative	Aenigmarchaeota	DPANN		genasci_S_p2_S4_coassembly_Aenigma_Micrachaeota_40_40	Na	d__Archaea;p__Aenigmatarchaeota;c__Aenigmatarchaeia;o__GW2011-AR5;f__GW2011-AR5;g__;s__	k__Archaea	63.5514	1.86916
genasci_S_p2_S4_coassembly_Aenigma_Micrachaeota_49_73 (S_p2_S4_coassembly_Aenigmarchaeota_49_73)	SAMN15435910	https://ggkbase.berkeley.edu/organisms/396533	129	737567	996	Genasci_California	1479_0	25	0	0.512668	representative	Aenigmarchaeota	DPANN	Archaea	genasci_S_p2_S4_coassembly_Aenigma_Micrachaeota_49_73	Na	d__Archaea;p__Aenigmatarchaeota;c__Aenigmatarchaeia;o__GW2011-AR5;f__GW2011-AR5;g__GW2011-AR5;s__	k__Archaea	62.7726	4.6729
ggkbase_RIFCSPLOWO2_01_FULL_Aenigmarchaeota_48_10	SAMN18341263	https://ggkbase.berkeley.edu/RIFCSPLOWO2_01_FULL/organisms/13256	63	972373	1261	Rifle_Colorado	1483_2	31	3	0.773951	representative	Aenigmarchaeota	DPANN	AR5, Aenigmarchaeota, DPANN, Archaea	ggkbase_RIFCSPLOWO2_01_FULL_Aenigmarchaeota_48_10	SAMN18341263	d__Archaea;p__Aenigmatarchaeota;c__Aenigmatarchaeia;o__GW2011-AR5;f__GW2011-AR5;g__GW2011-AR5;s__	k__Archaea	76.4798	2.80374
ggkbase_AR5_curated_draft	JWKQ00000000	https://ggkbase.berkeley.edu/GWA2/organisms/3914	3	858244	1028	Rifle_Colorado	1483_1	32	1	0.904988	representative	Aenigmarchaeota	DPANN	AR5, Aenigmarchaeota, DPANN, Archaea	ggkbase_AR5_curated_draft	Na	d__Archaea;p__Aenigmatarchaeota;c__Aenigmatarchaeia;o__GW2011-AR5;f__GW2011-AR5;g__GW2011-AR5;s__GW2011-AR5 sp000806115	k__Archaea	76.6355	0.934579
genasci_S_p1_S3_coassembly_Aenigma_Micrachaeota_63_48 (S_p1_S3_coassembly_Aenigmarchaeota_63_48)	SAMN15435762	https://ggkbase.berkeley.edu/organisms/395398	16	941554	1133	Genasci_California	1142_0	34	2	0.703088	representative	Aenigmarchaeota	DPANN		genasci_S_p1_S3_coassembly_Aenigma_Micrachaeota_63_48	Na	d__Archaea;p__Aenigmatarchaeota;c__Aenigmatarchaeia;o__QMZP01;f__QMZP01;g__;s__	k__Archaea	75.3894	1.86916
BrettBaker_AB_03_bin_175	SAMN17217418	https://ggkbase.berkeley.edu/DPANN_genomes_binning/organisms/407101	206	1284310	1515	Guaymas_Basin	2310_0	30	0	0.927553	representative	DPANN_Novel_lineage_II	DPANN		BrettBaker_AB_03_bin_175	Na	d__Archaea;p__EX4484-52;c__EX4484-52;o__EX4484-52;f__B79-G9;g__B79-G9;s__	k__Archaea	71.9626	0.934579
BrettBaker_AB_1215_Bin_123	SAMN17217420	https://ggkbase.berkeley.edu/DPANN_genomes_binning/organisms/407105	225	1748080	2029	Guaymas_Basin	2311_0	31	2	0.518211	representative	DPANN_Novel_lineage_II	DPANN		BrettBaker_AB_1215_Bin_123	SAMN17217420	d__Archaea;p__EX4484-52;c__EX4484-52;o__EX4484-52;f__B79-G9;g__B79-G9;s__	k__Archaea	81.7757	6.69782
ggkbase_CG09_land_8_20_14_0_10_Diapherotrites_32_12_curated	SAMN06659304	https://ggkbase.berkeley.edu/CG09_land_8_20_14_0_10/organisms/337432	110	534583	641	Crystal_Geyser_Utah	1888_1	26	3	0.779097	representative	Diapherotrites	DPANN	Archaea	ggkbase_CG09_land_8_20_14_0_10_Diapherotrites_32_12_curated	Na	d__Archaea;p__Iainarchaeota;c__Iainarchaeia;o__0-14-0-20-30-16;f__0-14-0-20-30-16;g__;s__	k__Archaea	55.7632	1.36592
ggkbase_CG08_land_8_20_14_0_20_Diapherotrites_30_16_curated	SAMN06659263	https://ggkbase.berkeley.edu/CG08_land_8_20_14_0_20/organisms/337385	55	747636	833	Crystal_Geyser_Utah	1447_1	35	1	0.902613	representative	Diapherotrites	DPANN		ggkbase_CG08_land_8_20_14_0_20_Diapherotrites_30_16_curated	Na	d__Archaea;p__Iainarchaeota;c__Iainarchaeia;o__0-14-0-20-30-16;f__0-14-0-20-30-16;g__0-14-0-20-30-16;s__0-14-0-20-30-16 sp002779075	k__Archaea	71.5732	0.934579
ggkbase_RIFCSPHIGHO2_02_FULL_Archaea_Diapherotrites_47_15	SAMN18341269	https://ggkbase.berkeley.edu/organisms/13465	21	917116	1078	Rifle_Colorado	2203_0	37	1	0.530087	representative	DPANN_Novel_lineage_IV	DPANN		ggkbase_RIFCSPHIGHO2_02_FULL_Archaea_Diapherotrites_47_15	SAMN18341269	d__Archaea;p__Iainarchaeota;c__Iainarchaeia;o__B1Sed10-29;f__;g__;s__	k__Archaea	83.6449	0
genasci_GD2017-1_S_p2_S4_Biohub_170907_DPANN_55_27 (GD2017-1_S_p2_S4_Biohub_170907_Micrarchaeota_55_27)	SAMN15434426	https://ggkbase.berkeley.edu/organisms/395854	108	847052	1060	Genasci_California	804_0	36	1	0.600554	representative	DPANN_Novel_lineage_IV	DPANN		genasci_GD2017-1_S_p2_S4_Biohub_170907_DPANN_55_27	Na	d__Archaea;p__Iainarchaeota;c__Iainarchaeia;o__B1Sed10-29;f__;g__;s__	k__Archaea	79.9065	0.934579
ggkbase_RIFCSPLOWO2_01_FULL_Archaea_Diapherotrites_AR10_48_17	SAMN18341271	https://ggkbase.berkeley.edu/RIFCSPLOWO2_01_FULL/organisms/13276	15	1246008	1303	Rifle_Colorado	10_0	36	2	0.912114	representative	Diapherotrites	DPANN		ggkbase_RIFCSPLOWO2_01_FULL_Archaea_Diapherotrites_AR10_48_17	SAMN18341271	d__Archaea;p__Iainarchaeota;c__Iainarchaeia;o__Iainarchaeales;f__;g__;s__	k__Archaea	86.844	1.86916
BrettBaker_Meg22_1214_Bin_231	SAMN17217430	https://ggkbase.berkeley.edu/DPANN_genomes_binning/organisms/407178	107	885445	1154	Guaymas_Basin	1815_1	37	2	0.930325	representative	Diapherotrites	DPANN	Archaea	BrettBaker_Meg22_1214_Bin_231	SAMN17217430	d__Archaea;p__Iainarchaeota;c__Iainarchaeia;o__Iainarchaeales;f__;g__;s__	k__Archaea	78.9001	1.86916
BrettBaker_Meg22_1416_Bin_115	SAMN17217431	https://ggkbase.berkeley.edu/DPANN_genomes_binning/organisms/407188	41	1214135	1315	Guaymas_Basin	25_1	37	2	0.929929	representative	Diapherotrites	DPANN	Archaea	BrettBaker_Meg22_1416_Bin_115	SAMN17217431	d__Archaea;p__Iainarchaeota;c__Iainarchaeia;o__Iainarchaeales;f__;g__;s__	k__Archaea	92.5234	0.934579
genasci_Genasci_Feb2018_S34_3B_Diapherotrites_46_10	SAMN15434953	https://ggkbase.berkeley.edu/Genasci_Feb2018_S34_3B/organisms/398147	10	963943	1077	Genasci_California	40_0	36	2	0.921615	representative	Diapherotrites	DPANN	Archaea	genasci_Genasci_Feb2018_S34_3B_Diapherotrites_46_10	SAMN15434953	d__Archaea;p__Iainarchaeota;c__Iainarchaeia;o__Iainarchaeales;f__;g__;s__	k__Archaea	84.2679	0.934579
ggkbase_RIFCSPHIGHO2_01_FULL_Archaea_Diapherotrites_AR10_44_11	SAMN18341272	https://ggkbase.berkeley.edu/RIFCSPHIGHO2_01_FULL/organisms/12625	68	664343	813	Rifle_Colorado	41_0	26	3	0.914489	representative	Diapherotrites	DPANN	Archaea	ggkbase_RIFCSPHIGHO2_01_FULL_Archaea_Diapherotrites_AR10_44_11	SAMN18341272	d__Archaea;p__Iainarchaeota;c__Iainarchaeia;o__Iainarchaeales;f__;g__;s__	k__Archaea	54.2895	0
ggkbase_CG08_land_8_20_14_0_20_Diapherotrites_34_12_curated	SAMN06659264	https://ggkbase.berkeley.edu/CG08_land_8_20_14_0_20/organisms/337386	60	940694	1071	Crystal_Geyser_Utah	1691_1	35	0	0.926762	representative	Diapherotrites	DPANN	Archaea	ggkbase_CG08_land_8_20_14_0_20_Diapherotrites_34_12_curated	Na	d__Archaea;p__Iainarchaeota;c__Iainarchaeia;o__Iainarchaeales;f__0-14-0-20-34-12;g__0-14-0-20-34-12;s__0-14-0-20-34-12 sp002779065	k__Archaea	80.9969	0.934579
BrettBaker_Meg19_1012_Bin_505	SAMN17217424	https://ggkbase.berkeley.edu/DPANN_genomes_binning/organisms/407145	70	1349284	1510	Guaymas_Basin	1872_0	37	2	0.926366	representative	Diapherotrites	DPANN	Archaea	BrettBaker_Meg19_1012_Bin_505	SAMN17217424	d__Archaea;p__Iainarchaeota;c__Iainarchaeia;o__Iainarchaeales;f__1-14-0-10-31-34;g__1-14-0-10-31-34;s__	k__Archaea	89.7196	7.00935
ggkbase_CG10_big_fil_rev_8_21_14_0_10_Diapherotrites_31_34_curated	SAMN06659339	https://ggkbase.berkeley.edu/CG10_big_fil_rev_8_21_14_0_10/organisms/337452	65	1044951	1171	Crystal_Geyser_Utah	1871_1	35	3	0.925178	representative	Diapherotrites	DPANN	Archaea	ggkbase_CG10_big_fil_rev_8_21_14_0_10_Diapherotrites_31_34_curated	Na	d__Archaea;p__Iainarchaeota;c__Iainarchaeia;o__Iainarchaeales;f__1-14-0-10-31-34;g__1-14-0-10-31-34;s__1-14-0-10-31-34 sp002763225	k__Archaea	82.7103	1.86916
BrettBaker_AB_3033_bin_170	SAMN17217421	https://ggkbase.berkeley.edu/DPANN_genomes_binning/organisms/407117	24	1369834	1527	Guaymas_Basin	15_1	37	2	0.938242	representative	Diapherotrites	DPANN		BrettBaker_AB_3033_bin_170	SAMN17217421	d__Archaea;p__Iainarchaeota;c__Iainarchaeia;o__Iainarchaeales;f__GCA-2688035;g__;s__	k__Archaea	89.486	1.86916
genasci_S_p1_S3_coassembly_Diapherotrites_51_226	SAMN15435787	https://ggkbase.berkeley.edu/S_p1_S3_coassembly/organisms/395326	2	1250269	1269	Genasci_California	1816_0	37	2	0.910135	representative	Diapherotrites	DPANN	Archaea	genasci_S_p1_S3_coassembly_Diapherotrites_51_226	SAMN15435787	d__Archaea;p__Iainarchaeota;c__Iainarchaeia;o__Iainarchaeales;f__GCA-2688035;g__;s__	k__Archaea	91.1215	0
BrettBaker_Meg19_1012_Bin_161	SAMN17217424	https://ggkbase.berkeley.edu/DPANN_genomes_binning/organisms/407128	37	1164119	1283	Guaymas_Basin	1955_0	37	3	0.928741	representative	Diapherotrites	DPANN	Archaea	BrettBaker_Meg19_1012_Bin_161	SAMN17217424	d__Archaea;p__Iainarchaeota;c__Iainarchaeia;o__Iainarchaeales;f__GCA-2688035;g__;s__	k__Archaea	91.1215	2.80374
BrettBaker_AB_3033_bin_60	SAMN17217421	https://ggkbase.berkeley.edu/DPANN_genomes_binning/organisms/407120	34	1240584	1387	Guaymas_Basin	19_0	37	3	0.943785	representative	Diapherotrites	DPANN	Archaea	BrettBaker_AB_3033_bin_60	Na	d__Archaea;p__Iainarchaeota;c__Iainarchaeia;o__Iainarchaeales;f__GCA-2688035;g__GCA-2688035;s__	k__Archaea	92.0561	1.86916
GCA_002688035.1_Candidatus_Diapherotrites	assembly_accession_in_the_genome_name	NA	12	745175	809	NCBI	24_0	31	2	0.941409	representative	Diapherotrites	DPANN	cellular organisms,Archaea,DPANN group,Candidatus Diapherotrites,unclassified Diapherotrites,Candidatus Diapherotrites archaeon	GCA_002688035.1_Candidatus_Diapherotrites	Na	d__Archaea;p__Iainarchaeota;c__Iainarchaeia;o__Iainarchaeales;f__GCA-2688035;g__GCA-2688035;s__GCA-2688035 sp002688035	k__Archaea	74.6945	0.934579
genasci_Genasci_Feb2018_S35_SO-1_Parcearchaeota_40_6 (Genasci_Feb2018_S35_SO-1_Diapherotrites_40_6)	SAMN15434998	https://ggkbase.berkeley.edu/organisms/398690	160	816866	1063	Genasci_California	2103_0	26	3	0.555028	representative	Diapherotrites	DPANN	Archaea	genasci_Genasci_Feb2018_S35_SO-1_Parcearchaeota_40_6	Na	d__Archaea;p__Iainarchaeota;c__Iainarchaeia;o__Iainarchaeales;f__GW2011-AR10;g__;s__	k__Archaea	58.8905	0.934579
genasci_S_p1_S3_coassembly_Diapherotrites_46_58	SAMN15435785	https://ggkbase.berkeley.edu/S_p1_S3_coassembly/organisms/395378	66	961484	1103	Genasci_California	80_0	29	1	0.922803	representative	Diapherotrites	DPANN	Archaea	genasci_S_p1_S3_coassembly_Diapherotrites_46_58	SAMN15435785	d__Archaea;p__Iainarchaeota;c__Iainarchaeia;o__Iainarchaeales;f__GW2011-AR10;g__;s__	k__Archaea	68.6916	0.934579
ggkbase_RIFCSPHIGHO2_01_FULL_Archaea_Diapherotrites_GW2011_AR10_43_9	SAMN18341274	https://ggkbase.berkeley.edu/RIFCSPHIGHO2_01_FULL/organisms/12415	88	967037	1125	Rifle_Colorado	28_1	36	2	0.930325	representative	Diapherotrites	DPANN	AR10, Diapherotrites, DPANN, Archaea	ggkbase_RIFCSPHIGHO2_01_FULL_Archaea_Diapherotrites_GW2011_AR10_43_9	SAMN18341274	d__Archaea;p__Iainarchaeota;c__Iainarchaeia;o__Iainarchaeales;f__GW2011-AR10;g__GW2011-AR10;s__GW2011-AR10 sp000830275	k__Archaea	81.3084	0.934579
ggkbase_DUSEL3_archaeon_SCGC_AAA011_E11	Joint Genome Institute (https://genome.jgi.doe.gov/portal/candivSAAA011E11_2/candivSAAA011E11_2.info.html)	https://ggkbase.berkeley.edu/GW2011_AR/organisms/989	43	1098042	1202	Homestake Mine (HSM), South Dakota	23_1	36	0	0.927553	representative	Diapherotrites	DPANN	Archaea	ggkbase_DUSEL3_archaeon_SCGC_AAA011_E11	Na	d__Archaea;p__Iainarchaeota;c__Iainarchaeia;o__Iainarchaeales;f__Iainarchaeaceae;g__Iainarchaeum;s__Iainarchaeum andersonii	k__Archaea	90.1869	0
genasci_S_p2_S4_coassembly_Diapherotrites_52_80	SAMN15435937	https://ggkbase.berkeley.edu/S_p2_S4_coassembly/organisms/396553	56	1044914	1127	Genasci_California	2315_0	35	0	0.931908	representative	Diapherotrites	DPANN	Archaea	genasci_S_p2_S4_coassembly_Diapherotrites_52_80	SAMN15435937	d__Archaea;p__Iainarchaeota;c__Iainarchaeia;o__Iainarchaeales;f__Iainarchaeaceae;g__UBA10205;s__	k__Archaea	81.9315	0
ggkbase_UBA493	GCA_002499505.1	https://ggkbase.berkeley.edu/parkscprdpann/organisms/375627	43	568419	703	Parks_et_al._2017	1522_1	32	1	0.792557	representative	Diapherotrites	DPANN	Archaea	ggkbase_UBA493	Na	d__Archaea;p__Iainarchaeota;c__Iainarchaeia;o__Iainarchaeales;f__Iainarchaeaceae;g__UBA493;s__UBA493 sp002499505	k__Archaea	75.2336	2.80374
ggkbase_CG11_big_fil_rev_8_21_14_0_20_Diapherotrites_37_9_curated	SAMN06659496	https://ggkbase.berkeley.edu/CG11_big_fil_rev_8_21_14_0_20/organisms/337621	87	1130899	1281	Crystal_Geyser_Utah	1812_1	34	2	0.879256	representative	Diapherotrites	DPANN	Archaea	ggkbase_CG11_big_fil_rev_8_21_14_0_20_Diapherotrites_37_9_curated	Na	d__Archaea;p__Iainarchaeota;c__Iainarchaeia;o__Iainarchaeales;f__Iainarchaeaceae;g__UBA493;s__UBA493 sp002762975	k__Archaea	85.9813	1.40187
genasci_S_p1_S3_coassembly_Diapherotrites_48_87	SAMN15435786	https://ggkbase.berkeley.edu/S_p1_S3_coassembly/organisms/395445	20	845833	917	Genasci_California	1788_0	33	2	0.934679	representative	Diapherotrites	DPANN	Archaea	genasci_S_p1_S3_coassembly_Diapherotrites_48_87	SAMN15435786	d__Archaea;p__Iainarchaeota;c__Iainarchaeia;o__Iainarchaeales;f__UBA10191;g__;s__	k__Archaea	72.8972	0.934579
ggkbase_RIFCSPLOWO2_01_FULL_Diapherotrites_43_13	SAMN18341270	https://ggkbase.berkeley.edu/RIFCSPLOWO2_01_FULL/organisms/13078	40	870445	1028	Rifle_Colorado	1461_1	31	3	0.909739	representative	Diapherotrites	DPANN	Archaea	ggkbase_RIFCSPLOWO2_01_FULL_Diapherotrites_43_13	SAMN18341270	d__Archaea;p__Iainarchaeota;c__Iainarchaeia;o__Iainarchaeales;f__UBA10191;g__UBA10191;s__UBA10191 sp10036u	k__Archaea	73.053	0.0718907
ggkbase_RIFCSPLOWO2_01_FULL_Archaea_Diapherotrites_58_19	SAMN18341273	https://ggkbase.berkeley.edu/RIFCSPLOWO2_01_FULL/organisms/13162	7	1477149	1580	Rifle_Colorado	27_0	37	2	0.921615	representative	Diapherotrites	DPANN	Archaea	ggkbase_RIFCSPLOWO2_01_FULL_Archaea_Diapherotrites_58_19	SAMN18341273	d__Archaea;p__Iainarchaeota;c__Iainarchaeia;o__Iainarchaeales;f__UBA10219;g__UBA10219;s__UBA10219 sp10219u	k__Archaea	91.5888	0.934579
genasci_S_p2_S4_coassembly_Micrarchaeota_40_33	SAMN15435963	https://ggkbase.berkeley.edu/S_p2_S4_coassembly/organisms/396349	140	747316	909	Genasci_California	209_0	29	0	0.65677	representative	Micrarchaeota	DPANN	Archaea	genasci_S_p2_S4_coassembly_Micrarchaeota_40_33	SAMN15435963	d__Archaea;p__Micrarchaeota;c__Micrarchaeia;o__B9-G16;f__;g__;s__	p__Euryarchaeota	56.1185	0.825083
ggkbase_CG1_02_FULL_Micrarchaeota_47_40_curated	SAMN04328173	https://ggkbase.berkeley.edu/CG1_02_FULL_binning/organisms/20914	16	1154623	1200	Crystal_Geyser_Utah	1681_1	36	3	0.912906	representative	Micrarchaeota	DPANN	CG_Micra_05, Micraarchaeota, Archaea	ggkbase_CG1_02_FULL_Micrarchaeota_47_40_curated	Na	d__Archaea;p__Micrarchaeota;c__Micrarchaeia;o__UBA10214;f__CG1-02-47-40;g__CG1-02-47-40;s__CG1-02-47-40 sp001871475	k__Archaea	92.2118	0
ggkbase_RIFCSPHIGHO2_02_FULL_Archaea_Micrarchaeota_50_12	SAMN18341279	https://ggkbase.berkeley.edu/RIFCSPHIGHO2_02_FULL/organisms/13586	49	1051108	1149	Rifle_Colorado	1674_0	37	0	0.907363	representative	Micrarchaeota	DPANN	Archaea	ggkbase_RIFCSPHIGHO2_02_FULL_Archaea_Micrarchaeota_50_12	SAMN18341279	d__Archaea;p__Micrarchaeota;c__Micrarchaeia;o__UBA10214;f__UBA10161;g__;s__	k__Archaea	88.785	0
ggkbase_CG10_big_fil_rev_8_21_14_0_10_Micrarchaeota_45_29_curated	SAMN06659386	https://ggkbase.berkeley.edu/CG10_big_fil_rev_8_21_14_0_10/organisms/337467	20	1146305	1185	Crystal_Geyser_Utah	1679_1	37	0	0.908551	representative	Micrarchaeota	DPANN	Archaea	ggkbase_CG10_big_fil_rev_8_21_14_0_10_Micrarchaeota_45_29_curated	Na	d__Archaea;p__Micrarchaeota;c__Micrarchaeia;o__UBA10214;f__UBA10161;g__1-14-0-10-45-29;s__1-14-0-10-45-29 sp002778455	k__Archaea	91.0436	0
ggkbase_RIFCSPLOWO2_12_FULL_Micrarchaeota_37_11	SAMN18341278	https://ggkbase.berkeley.edu/RIFCSPLOWO2_12_FULL/organisms/14269	65	1527277	1695	Rifle_Colorado	1923_0	37	0	0.887965	representative	Micrarchaeota	DPANN		ggkbase_RIFCSPLOWO2_12_FULL_Micrarchaeota_37_11	SAMN18341278	d__Archaea;p__Micrarchaeota;c__Micrarchaeia;o__UBA10214;f__UBA10214;g__;s__	k__Archaea	87.1495	0.934579
genasci_GD2018-4_B1_QB3_180703_Micrarchaeota_58_13 (GD2018-4_B1_QB3_180703_Micrarchaeota_58_13)	SAMN15434891	https://ggkbase.berkeley.edu/organisms/392630	21	1369038	1439	Genasci_California	2296_0	35	1	0.89707	representative	Micrarchaeota	DPANN	Archaea	genasci_GD2018-4_B1_QB3_180703_Micrarchaeota_58_13	SAMN15434891	d__Archaea;p__Micrarchaeota;c__Micrarchaeia;o__UBA8480;f__;g__;s__	k__Archaea	89.2523	0
genasci_S_p2_S4_coassembly_Micrarchaeota_56_85	SAMN15435965	https://ggkbase.berkeley.edu/S_p2_S4_coassembly/organisms/396227	12	1268999	1398	Genasci_California	2297_0	36	1	0.888757	representative	Micrarchaeota	DPANN	Archaea	genasci_S_p2_S4_coassembly_Micrarchaeota_56_85	SAMN15435965	d__Archaea;p__Micrarchaeota;c__Micrarchaeia;o__UBA8480;f__;g__;s__	k__Archaea	88.785	0.934579
ggkbase_RIFCSPHIGHO2_12_FULL_Micrarchaeota_52_14	SAMN18341280	https://ggkbase.berkeley.edu/RIFCSPHIGHO2_12_FULL/organisms/14086	58	702987	811	Rifle_Colorado	1194_0	29	0	0.877276	representative	Micrarchaeota	DPANN	Archaea	ggkbase_RIFCSPHIGHO2_12_FULL_Micrarchaeota_52_14	SAMN18341280	d__Archaea;p__Micrarchaeota;c__Micrarchaeia;o__UBA8480;f__UBA10210;g__UBA10210;s__	k__Archaea	67.9128	0
ggkbase_CG1_02_FULL_Micrarchaeota_51_15_curated	SAMN04328221	https://ggkbase.berkeley.edu/CG1_02_FULL_binning/organisms/20978	56	1132943	1344	Crystal_Geyser_Utah	2299_1	36	0	0.904592	representative	Micrarchaeota	DPANN	CG_Micra_06, Micraarchaeota, Archaea	ggkbase_CG1_02_FULL_Micrarchaeota_51_15_curated	Na	d__Archaea;p__Micrarchaeota;c__Micrarchaeia;o__UBA8480;f__UBA8480;g__UBA8480;s__UBA8480 sp001871495	k__Archaea	79.4393	1.86916
ggkbase_CG08_land_8_20_14_0_20_Micraarchaeota_59_11_curated	SAMN06659278	https://ggkbase.berkeley.edu/CG08_land_8_20_14_0_20/organisms/337419	84	789009	926	Crystal_Geyser_Utah	1193_1	30	0	0.893112	representative	Micrarchaeota	DPANN	Micraarchaeota, Archaea	ggkbase_CG08_land_8_20_14_0_20_Micraarchaeota_59_11_curated	Na	d__Archaea;p__Micrarchaeota;c__Micrarchaeia;o__UBA8480;f__UBA93;g__0-14-0-20-59-11;s__0-14-0-20-59-11 sp002763345	k__Archaea	75.9166	0
ggkbase_UBA93	GCA_002505035.1	https://ggkbase.berkeley.edu/parkscprdpann/organisms/375610	59	764552	896	Parks_et_al._2017	1191_1	33	0	0.886778	representative	Micrarchaeota	DPANN	CG_Micra_04, Micraarchaeota, Archaea	ggkbase_UBA93	Na	d__Archaea;p__Micrarchaeota;c__Micrarchaeia;o__UBA8480;f__UBA93;g__UBA93;s__UBA93 sp002792915	k__Archaea	82.0992	0.934579
ggkbase_UBA95	GCA_002499405.1	https://ggkbase.berkeley.edu/parkscprdpann/organisms/375612	57	764292	879	Parks_et_al._2017	1192_1	33	1	0.891924	representative	Micrarchaeota	DPANN	CG_Micra_03, Micraarchaeota, Archaea	ggkbase_UBA95	Na	d__Archaea;p__Micrarchaeota;c__Micrarchaeia;o__UBA8480;f__UBA93;g__UBA95;s__UBA95 sp002499405	k__Archaea	84.1121	0.934579
ggkbase_UBA97	GCA_002507385.1	https://ggkbase.berkeley.edu/parkscprdpann/organisms/375614	88	1093370	1190	Parks_et_al._2017	1188_1	33	2	0.89905	representative	Micrarchaeota	DPANN	CG_Micra_02, Micraarchaeota, Archaea	ggkbase_UBA97	Na	d__Archaea;p__Micrarchaeota;c__Micrarchaeia;o__UBA8480;f__UBA97;g__UBA97;s__UBA97 sp001871595	k__Archaea	83.8006	0
BrettBaker_Meg22_1214_Bin_73	SAMN17217430	https://ggkbase.berkeley.edu/DPANN_genomes_binning/organisms/407186	88	792035	987	Guaymas_Basin	1940_1	36	2	0.896279	representative	DPANN_Novel_lineage_I (Kleinarchaeota)	DPANN		BrettBaker_Meg22_1214_Bin_73	SAMN17217430	d__Archaea;p__Nanoarchaeota;c__Nanoarchaeia;o__B33-G15;f__;g__;s__	k__Archaea	78.0374	0.934579
BrettBaker_Meg22_1214_Bin_175	SAMN17217430	https://ggkbase.berkeley.edu/DPANN_genomes_binning/organisms/407174	49	688123	799	Guaymas_Basin	1941_0	36	2	0.858274	representative	DPANN_Novel_lineage_I (Kleinarchaeota)	DPANN		BrettBaker_Meg22_1214_Bin_175	SAMN17217430	d__Archaea;p__Nanoarchaeota;c__Nanoarchaeia;o__B33-G15;f__;g__;s__	k__Archaea	79.9065	1.86916
BrettBaker_Meg22_46_Bin_205	SAMN17217427	https://ggkbase.berkeley.edu/DPANN_genomes_binning/organisms/407202	31	700118	888	Guaymas_Basin	1800_1	36	3	0.885986	representative	DPANN_Novel_lineage_I (Kleinarchaeota)	DPANN		BrettBaker_Meg22_46_Bin_205	SAMN17217427	d__Archaea;p__Nanoarchaeota;c__Nanoarchaeia;o__B33-G15;f__B33-G15;g__;s__	k__Archaea	79.595	0
GCA_002779795.1_unclassified_Archaea_miscellaneous	assembly_accession_in_the_genome_name	NA	23	783274	972	NCBI	1669_1	32	1	0.861441	representative	DPANN_Novel_lineage_I (Kleinarchaeota)	DPANN	cellular organisms,Archaea,unclassified Archaea,unclassified Archaea (miscellaneous),archaeon CG06_land_8_20_14_3_00_37_11	GCA_002779795.1_unclassified_Archaea_miscellaneous	Na	d__Archaea;p__Nanoarchaeota;c__Nanoarchaeia;o__CG07-land;f__CG07-land;g__CG07-land;s__CG07-land sp002779595	k__Archaea	69.3146	0
BrettBaker_Meg22_1214_Bin_151	SAMN17217430	https://ggkbase.berkeley.edu/DPANN_genomes_binning/organisms/407173	50	537168	651	Guaymas_Basin	1840_1	31	1	0.768013	representative	Pacearchaeota	DPANN	Archaea	BrettBaker_Meg22_1214_Bin_151	SAMN17217430	d__Archaea;p__Nanoarchaeota;c__Nanoarchaeia;o__Pacearchaeales;f__;g__;s__	k__Archaea	72.6636	0.0718907
BrettBaker_Meg22_1012_Bin_115	SAMN17217429	https://ggkbase.berkeley.edu/DPANN_genomes_binning/organisms/407152	58	577998	717	Guaymas_Basin	2017_1	31	2	0.851544	representative	Pacearchaeota	DPANN	Archaea	BrettBaker_Meg22_1012_Bin_115	SAMN17217429	d__Archaea;p__Nanoarchaeota;c__Nanoarchaeia;o__Pacearchaeales;f__ARS1160;g__;s__	k__Archaea	69.2428	0.934579
GCA_002690445.1_Candidatus_Pacearchaeota	assembly_accession_in_the_genome_name	NA	516	6604953	8615	NCBI	922_0	25	0	0.880443	representative	Pacearchaeota	DPANN	cellular organisms,Archaea,DPANN group,Candidatus Pacearchaeota,Candidatus Pacearchaeota archaeon	GCA_002690445.1_Candidatus_Pacearchaeota	Na	d__Archaea;p__Nanoarchaeota;c__Nanoarchaeia;o__Pacearchaeales;f__ARS1160;g__ARS10;s__ARS10 sp002690445	k__Archaea	52.9595	0
GCA_002688415.1_Candidatus_Pacearchaeota	assembly_accession_in_the_genome_name	NA	39	803643	1011	NCBI	1686_0	27	1	0.89034	representative	Pacearchaeota	DPANN	cellular organisms,Archaea,DPANN group,Candidatus Pacearchaeota,Candidatus Pacearchaeota archaeon	GCA_002688415.1_Candidatus_Pacearchaeota	Na	d__Archaea;p__Nanoarchaeota;c__Nanoarchaeia;o__Pacearchaeales;f__ARS1160;g__ARS1160;s__ARS1160 sp002688415	k__Archaea	69.2428	0.934579
ggkbase_RIFOXYB2_FULL_Pacearchaeota_43_25	SAMN18341302	https://ggkbase.berkeley.edu/RIFOXYB2_FULL/organisms/11834	10	1091559	1247	Rifle_Colorado	1918_1	27	0	0.854711	representative	Pacearchaeota	DPANN		ggkbase_RIFOXYB2_FULL_Pacearchaeota_43_25	SAMN18341302	d__Archaea;p__Nanoarchaeota;c__Nanoarchaeia;o__Pacearchaeales;f__ARS1160;g__J156;s__	k__Archaea	67.9966	0
ggkbase_RIFCSPLOWO2_02_FULL_Archaea_Pacearchaeota_30_10	SAMN18341293	https://ggkbase.berkeley.edu/RIFCSPLOWO2_02_FULL/organisms/14485	76	1229467	1528	Rifle_Colorado	1995_0	31	3	0.844418	representative	Pacearchaeota	DPANN		ggkbase_RIFCSPLOWO2_02_FULL_Archaea_Pacearchaeota_30_10	SAMN18341293	d__Archaea;p__Nanoarchaeota;c__Nanoarchaeia;o__Pacearchaeales;f__ARS1285;g__;s__	k__Archaea	67.3676	2.80374
ggkbase_RIFOXYC1_FULL_Pacearchaeota_30_12	SAMN18341289	https://ggkbase.berkeley.edu/RIFOXYC1_FULL/organisms/15434	70	1146784	1349	Rifle_Colorado	1996_0	28	1	0.838084	representative	Pacearchaeota	DPANN		ggkbase_RIFOXYC1_FULL_Pacearchaeota_30_12	SAMN18341289	d__Archaea;p__Nanoarchaeota;c__Nanoarchaeia;o__Pacearchaeales;f__ARS1285;g__;s__	k__Archaea	66.7445	0
BrettBaker_Meg19_1012_Bin_465	SAMN17217424	https://ggkbase.berkeley.edu/DPANN_genomes_binning/organisms/407144	119	827770	1201	Guaymas_Basin	2000_1	31	2	0.583135	representative	Pacearchaeota	DPANN		BrettBaker_Meg19_1012_Bin_465	SAMN17217424	d__Archaea;p__Nanoarchaeota;c__Nanoarchaeia;o__Pacearchaeales;f__ARS1285;g__;s__	k__Archaea	63.0062	0
BrettBaker_Meg19_1012_Bin_253	SAMN17217424	https://ggkbase.berkeley.edu/DPANN_genomes_binning/organisms/407132	27	521319	666	Guaymas_Basin	2002_0	26	1	0.846002	representative	Pacearchaeota	DPANN	Archaea	BrettBaker_Meg19_1012_Bin_253	SAMN17217424	d__Archaea;p__Nanoarchaeota;c__Nanoarchaeia;o__Pacearchaeales;f__ARS1285;g__;s__	k__Archaea	51.1443	0
ggkbase_RIFOXYB1_FULL_Pacearchaeota_29_20	SAMN18341294	https://ggkbase.berkeley.edu/RIFOXYB1_FULL/organisms/17092	55	1160851	1391	Rifle_Colorado	2005_0	31	2	0.893903	representative	Pacearchaeota	DPANN		ggkbase_RIFOXYB1_FULL_Pacearchaeota_29_20	SAMN18341294	d__Archaea;p__Nanoarchaeota;c__Nanoarchaeia;o__Pacearchaeales;f__ARS1285;g__;s__	k__Archaea	68.1464	0
ggkbase_RIFCSPHIGHO2_01_FULL_Archaea_Pacearchaeota_33_47	SAMN18341307	https://ggkbase.berkeley.edu/RIFCSPHIGHO2_01_FULL/organisms/12680	54	873982	1115	Rifle_Colorado	1569_0	29	1	0.84323	representative	Pacearchaeota	DPANN	Archaea	ggkbase_RIFCSPHIGHO2_01_FULL_Archaea_Pacearchaeota_33_47	SAMN18341307	d__Archaea;p__Nanoarchaeota;c__Nanoarchaeia;o__Pacearchaeales;f__ARS1285;g__ARS1285;s__	k__Archaea	59.2679	0
GCA_002688165.1_Candidatus_Pacearchaeota	assembly_accession_in_the_genome_name	NA	39	631855	767	NCBI	1903_0	30	2	0.751781	representative	Pacearchaeota	DPANN	cellular organisms,Archaea,DPANN group,Candidatus Pacearchaeota,Candidatus Pacearchaeota archaeon	GCA_002688165.1_Candidatus_Pacearchaeota	Na	d__Archaea;p__Nanoarchaeota;c__Nanoarchaeia;o__Pacearchaeales;f__ARS1285;g__ARS1285;s__ARS1285 sp002688165	k__Archaea	65.9657	0.647017
GCA_001872145.1_Candidatus_Pacearchaeota	assembly_accession_in_the_genome_name	NA	48	777415	890	NCBI	1862_1	30	2	0.86342	representative	Pacearchaeota	DPANN	cellular organisms,Archaea,DPANN group,Candidatus Pacearchaeota,Candidatus Pacearchaeota archaeon CG1_02_31_27	GCA_001872145.1_Candidatus_Pacearchaeota	Na	d__Archaea;p__Nanoarchaeota;c__Nanoarchaeia;o__Pacearchaeales;f__CG1-02-31-27;g__CG1-02-31-27;s__CG1-02-31-27 sp002763115	k__Archaea	66.3551	0
GCA_002254805.1_Candidatus_Pacearchaeota	assembly_accession_in_the_genome_name	NA	33	279432	364	NCBI	1673_0	25	1	0.503167	representative	Pacearchaeota	DPANN	cellular organisms,Archaea,DPANN group,Candidatus Pacearchaeota,Candidatus Pacearchaeota archaeon ex4484_31	GCA_002254805.1_Candidatus_Pacearchaeota	Na	d__Archaea;p__Nanoarchaeota;c__Nanoarchaeia;o__Pacearchaeales;f__EX4484-31;g__EX4484-31;s__EX4484-31 sp002254805	k__Archaea	50.2396	0
ggkbase_RIFOXYB1_FULL_Pacearchaeota_32_8.8	SAMN18341304	https://ggkbase.berkeley.edu/RIFOXYB1_FULL/organisms/17116	82	792390	1047	Rifle_Colorado	1062_0	29	1	0.905384	representative	Pacearchaeota	DPANN	Archaea	ggkbase_RIFOXYB1_FULL_Pacearchaeota_32_8.8	SAMN18341304	d__Archaea;p__Nanoarchaeota;c__Nanoarchaeia;o__Pacearchaeales;f__GW2011-AR1;g__;s__	k__Archaea	61.0891	1.86916
genasci_S_p1_S3_coassembly_Parcearchaeota_34_115 (S_p1_S3_coassembly_Pacearchaeota_34_115)	SAMN15435841	https://ggkbase.berkeley.edu/organisms/395764	45	414960	560	Genasci_California	1901_0	24	0	0.906176	representative	Pacearchaeota	DPANN	Archaea	genasci_S_p1_S3_coassembly_Parcearchaeota_34_115	Na	d__Archaea;p__Nanoarchaeota;c__Nanoarchaeia;o__Pacearchaeales;f__GW2011-AR1;g__;s__	k__Archaea	51.1682	0
ggkbase_RIFCSPLOWO2_01_FULL_Archaea_Pacearchaeota_32_35	SAMN18341303	https://ggkbase.berkeley.edu/RIFCSPLOWO2_01_FULL/organisms/12993	16	860336	1040	Rifle_Colorado	1962_0	30	1	0.903009	representative	Pacearchaeota	DPANN	Archaea	ggkbase_RIFCSPLOWO2_01_FULL_Archaea_Pacearchaeota_32_35	SAMN18341303	d__Archaea;p__Nanoarchaeota;c__Nanoarchaeia;o__Pacearchaeales;f__GW2011-AR1;g__;s__	k__Archaea	67.2118	0
BrettBaker_Meg22_46_Bin_244	SAMN17217427	https://ggkbase.berkeley.edu/DPANN_genomes_binning/organisms/407205	40	720397	865	Guaymas_Basin	1979_1	29	2	0.89905	representative	Pacearchaeota	DPANN	Archaea	BrettBaker_Meg22_46_Bin_244	SAMN17217427	d__Archaea;p__Nanoarchaeota;c__Nanoarchaeia;o__Pacearchaeales;f__GW2011-AR1;g__;s__	k__Archaea	63.785	0.46729
ggkbase_RIFOXYC1_FULL_Pacearchaeota_33_130	SAMN18341290	https://ggkbase.berkeley.edu/RIFOXYC1_FULL/organisms/15428	50	401419	546	Rifle_Colorado	1981_0	28	2	0.903405	representative	Pacearchaeota	DPANN	Archaea	ggkbase_RIFOXYC1_FULL_Pacearchaeota_33_130	SAMN18341290	d__Archaea;p__Nanoarchaeota;c__Nanoarchaeia;o__Pacearchaeales;f__GW2011-AR1;g__;s__	k__Archaea	47.4299	0
BrettBaker_Meg22_1214_Bin_100	SAMN17217430	https://ggkbase.berkeley.edu/DPANN_genomes_binning/organisms/407167	6	497053	621	Guaymas_Basin	1982_0	30	2	0.869359	representative	Pacearchaeota	DPANN	Archaea	BrettBaker_Meg22_1214_Bin_100	SAMN17217430	d__Archaea;p__Nanoarchaeota;c__Nanoarchaeia;o__Pacearchaeales;f__GW2011-AR1;g__;s__	k__Archaea	68.9252	0
BrettBaker_Meg22_1214_Bin_270	SAMN17217430	https://ggkbase.berkeley.edu/DPANN_genomes_binning/organisms/407179	50	476178	610	Guaymas_Basin	2009_1	31	2	0.831354	representative	Pacearchaeota	DPANN	Archaea	BrettBaker_Meg22_1214_Bin_270	SAMN17217430	d__Archaea;p__Nanoarchaeota;c__Nanoarchaeia;o__Pacearchaeales;f__GW2011-AR1;g__;s__	k__Archaea	65.6542	0
BrettBaker_Meg19_1012_Bin_412	SAMN17217424	https://ggkbase.berkeley.edu/DPANN_genomes_binning/organisms/407140	23	545648	722	Guaymas_Basin	2011_1	31	1	0.859857	representative	Pacearchaeota	DPANN	Archaea	BrettBaker_Meg19_1012_Bin_412	SAMN17217424	d__Archaea;p__Nanoarchaeota;c__Nanoarchaeia;o__Pacearchaeales;f__GW2011-AR1;g__;s__	k__Archaea	69.3925	0
BrettBaker_Meg22_1012_Bin_191	SAMN17217429	https://ggkbase.berkeley.edu/DPANN_genomes_binning/organisms/407157	31	739754	961	Guaymas_Basin	2046_1	33	1	0.89232	representative	Pacearchaeota	DPANN		BrettBaker_Meg22_1012_Bin_191	SAMN17217429	d__Archaea;p__Nanoarchaeota;c__Nanoarchaeia;o__Pacearchaeales;f__GW2011-AR1;g__;s__	k__Archaea	73.8318	0
BrettBaker_Meg22_1214_Bin_377	SAMN17217430	https://ggkbase.berkeley.edu/DPANN_genomes_binning/organisms/407182	38	447817	577	Guaymas_Basin	2054_1	29	1	0.894299	representative	Pacearchaeota	DPANN	Archaea	BrettBaker_Meg22_1214_Bin_377	SAMN17217430	d__Archaea;p__Nanoarchaeota;c__Nanoarchaeia;o__Pacearchaeales;f__GW2011-AR1;g__;s__	k__Archaea	66.2773	0
genasci_GD2017-2_S1_QB3_180125_Parcearchaeota_36_11 (GD2017-2_S1_QB3_180125_Pacearchaeota_36_11_b)	SAMN15434497	https://ggkbase.berkeley.edu/organisms/397372	24	736044	986	Genasci_California	2060_0	26	0	0.781077	representative	Pacearchaeota	DPANN	Archaea	genasci_GD2017-2_S1_QB3_180125_Parcearchaeota_36_11	Na	d__Archaea;p__Nanoarchaeota;c__Nanoarchaeia;o__Pacearchaeales;f__GW2011-AR1;g__;s__	k__Archaea	63.0841	0.934579
genasci_S_p1_S3_coassembly_Parcearchaeota_38_135 (S_p1_S3_coassembly_Pacearchaeota_38_135)	SAMN15435842	https://ggkbase.berkeley.edu/organisms/395676	34	756625	975	Genasci_California	2062_0	26	1	0.899842	representative	Pacearchaeota	DPANN	Archaea	genasci_S_p1_S3_coassembly_Parcearchaeota_38_135	Na	d__Archaea;p__Nanoarchaeota;c__Nanoarchaeia;o__Pacearchaeales;f__GW2011-AR1;g__;s__	k__Archaea	59.0343	0
ggkbase_CG10_big_fil_rev_8_21_14_0_10_Pacearchaeota_34_12_curated	SAMN06659408	https://ggkbase.berkeley.edu/CG10_big_fil_rev_8_21_14_0_10/organisms/337457	52	592950	788	Crystal_Geyser_Utah	1919_1	31	3	0.903009	representative	Pacearchaeota	DPANN	Archaea	ggkbase_CG10_big_fil_rev_8_21_14_0_10_Pacearchaeota_34_12_curated	Na	d__Archaea;p__Nanoarchaeota;c__Nanoarchaeia;o__Pacearchaeales;f__GW2011-AR1;g__ARS1301;s__	k__Archaea	66.1215	4.20561
BrettBaker_Meg22_1012_Bin_152	SAMN17217429	https://ggkbase.berkeley.edu/DPANN_genomes_binning/organisms/407154	54	484277	589	Guaymas_Basin	1977_1	33	2	0.89905	representative	Pacearchaeota	DPANN	Archaea	BrettBaker_Meg22_1012_Bin_152	SAMN17217429	d__Archaea;p__Nanoarchaeota;c__Nanoarchaeia;o__Pacearchaeales;f__GW2011-AR1;g__ARS1301;s__	k__Archaea	68.4579	0
BrettBaker_Meg22_1012_Bin_201	SAMN17217429	https://ggkbase.berkeley.edu/DPANN_genomes_binning/organisms/407159	16	542603	662	Guaymas_Basin	1978_1	28	0	0.844418	representative	Pacearchaeota	DPANN	Archaea	BrettBaker_Meg22_1012_Bin_201	SAMN17217429	d__Archaea;p__Nanoarchaeota;c__Nanoarchaeia;o__Pacearchaeales;f__GW2011-AR1;g__ARS1301;s__	k__Archaea	67.0561	0
ggkbase_RIFCSPHIGHO2_02_FULL_Archaea_Pacearchaeota_33_14	SAMN18341288	https://ggkbase.berkeley.edu/RIFCSPHIGHO2_02_FULL/organisms/13578	17	544268	692	Rifle_Colorado	1974_0	30	0	0.887569	representative	Pacearchaeota	DPANN	Archaea	ggkbase_RIFCSPHIGHO2_02_FULL_Archaea_Pacearchaeota_33_14	SAMN18341288	d__Archaea;p__Nanoarchaeota;c__Nanoarchaeia;o__Pacearchaeales;f__GW2011-AR1;g__ASMP01;s__	k__Archaea	68.6916	0
ggkbase_RIFCSPHIGHO2_12_FULL_Pacearchaeota_34_15	SAMN18341301	https://ggkbase.berkeley.edu/RIFCSPHIGHO2_12_FULL/organisms/14060	17	720315	895	Rifle_Colorado	1975_0	30	1	0.86342	representative	Pacearchaeota	DPANN	Archaea	ggkbase_RIFCSPHIGHO2_12_FULL_Pacearchaeota_34_15	SAMN18341301	d__Archaea;p__Nanoarchaeota;c__Nanoarchaeia;o__Pacearchaeales;f__GW2011-AR1;g__ASMP01;s__	k__Archaea	69.5483	0
ggkbase_Candidatus_Pacearchaeota_archaeon_RBG_16_35_8	SAMN04316251	https://ggkbase.berkeley.edu/RBG_16/organisms/18160	36	453623	575	Rifle_Colorado	1984_1	28	2	0.781473	representative	Pacearchaeota	DPANN	RBG_16_Pacearchaeota_35_8_curated, Pacearchaeota, DPANN, Archaea	ggkbase_Candidatus_Pacearchaeota_archaeon_RBG_16_35_8	Na	d__Archaea;p__Nanoarchaeota;c__Nanoarchaeia;o__Pacearchaeales;f__GW2011-AR1;g__ASMP01;s__	k__Archaea	61.1371	0.934579
BrettBaker_AB_1215_Bin_163	SAMN17217420	https://ggkbase.berkeley.edu/DPANN_genomes_binning/organisms/407109	21	388048	483	Guaymas_Basin	1997_0	27	1	0.899842	representative	Pacearchaeota	DPANN	Archaea	BrettBaker_AB_1215_Bin_163	SAMN17217420	d__Archaea;p__Nanoarchaeota;c__Nanoarchaeia;o__Pacearchaeales;f__GW2011-AR1;g__ASMP01;s__	k__Archaea	64.5639	0
ggkbase_CG10_big_fil_rev_8_21_14_0_10_Pacearchaeota_32_42_curated	SAMN06659407	https://ggkbase.berkeley.edu/CG10_big_fil_rev_8_21_14_0_10/organisms/337455	44	751285	969	Crystal_Geyser_Utah	2071_1	33	3	0.897862	representative	Pacearchaeota	DPANN	Archaea	ggkbase_CG10_big_fil_rev_8_21_14_0_10_Pacearchaeota_32_42_curated	Na	d__Archaea;p__Nanoarchaeota;c__Nanoarchaeia;o__Pacearchaeales;f__GW2011-AR1;g__GW2011-AR1;s__	k__Archaea	70.7944	13.3178
ggkbase_RIFOXYB1_FULL_Pacearchaeota_34_12	SAMN18341300	https://ggkbase.berkeley.edu/RIFOXYB1_FULL/organisms/17103	25	636194	772	Rifle_Colorado	2355_0	30	0	0.901029	representative	Pacearchaeota	DPANN	Archaea	ggkbase_RIFOXYB1_FULL_Pacearchaeota_34_12	SAMN18341300	d__Archaea;p__Nanoarchaeota;c__Nanoarchaeia;o__Pacearchaeales;f__GW2011-AR1;g__GW2011-AR1;s__	k__Archaea	67.9907	0
ggkbase_RIFOXYA1_FULL_Pacearchaeota_30_12	SAMN18341291	https://ggkbase.berkeley.edu/RIFOXYA1_FULL/organisms/11643	35	473840	617	Rifle_Colorado	1986_1	30	1	0.898654	representative	Pacearchaeota	DPANN	Archaea	ggkbase_RIFOXYA1_FULL_Pacearchaeota_30_12	SAMN18341291	d__Archaea;p__Nanoarchaeota;c__Nanoarchaeia;o__Pacearchaeales;f__GW2011-AR1;g__GW2011-AR1;s__GW2011-AR1 sp002762735	k__Archaea	60.0467	0.934579
genasci_GD2017-2_S1_QB3_180125_Parcearchaeota_34_9 (GD2017-2_S1_QB3_180125_Pacearchaeota_34_9)	SAMN15434495	https://ggkbase.berkeley.edu/organisms/397449	69	1105148	1406	Genasci_California	1950_0	26	1	0.89232	representative	Pacearchaeota	DPANN		genasci_GD2017-2_S1_QB3_180125_Parcearchaeota_34_9	Na	d__Archaea;p__Nanoarchaeota;c__Nanoarchaeia;o__Pacearchaeales;f__GW2011-AR1;g__GW2011-AR13;s__	k__Archaea	65.5763	0
BrettBaker_Meg19_1012_Bin_43	SAMN17217424	https://ggkbase.berkeley.edu/DPANN_genomes_binning/organisms/407141	13	621755	788	Guaymas_Basin	1980_1	28	2	0.897862	representative	Pacearchaeota	DPANN	Archaea	BrettBaker_Meg19_1012_Bin_43	SAMN17217424	d__Archaea;p__Nanoarchaeota;c__Nanoarchaeia;o__Pacearchaeales;f__GW2011-AR1;g__GW2011-AR13;s__	k__Archaea	64.7196	0
ggkbase_GW2011_AR13	JWKU00000000	https://ggkbase.berkeley.edu/GWA2/organisms/876	53	943035	1160	Rifle_Colorado	2064_1	26	1	0.560174	representative	Pacearchaeota	DPANN	AR13, Pacearchaeaota, DPANN, Archaea	ggkbase_GW2011_AR13	Na	d__Archaea;p__Nanoarchaeota;c__Nanoarchaeia;o__Pacearchaeales;f__GW2011-AR1;g__GW2011-AR13;s__GW2011-AR13 sp9966u	k__Archaea	55.9969	0
genasci_GD2017-2_B1_QB3_180125_Parcearchaeota_31_18 (GD2017-2_B1_QB3_180125_Pacearchaeota_31_18)	SAMN15434444	https://ggkbase.berkeley.edu/organisms/397069	38	533085	730	Genasci_California	1967_1	29	2	0.882819	representative	Pacearchaeota	DPANN	DPANN, Archaea	genasci_GD2017-2_B1_QB3_180125_Parcearchaeota_31_18	Na	d__Archaea;p__Nanoarchaeota;c__Nanoarchaeia;o__Pacearchaeales;f__GW2011-AR1;g__JWKY01;s__	k__Archaea	57.4766	0
ggkbase_GW2011_AR19	JWKY00000000	https://ggkbase.berkeley.edu/GWA2/organisms/882	20	678285	859	Rifle_Colorado	1966_1	23	2	0.843626	representative	Pacearchaeota	DPANN	AR19, Pacearchaeaota, DPANN, Archaea	ggkbase_GW2011_AR19	Na	d__Archaea;p__Nanoarchaeota;c__Nanoarchaeia;o__Pacearchaeales;f__GW2011-AR1;g__JWKY01;s__JWKY01 sp000806015	k__Archaea	57.0093	0
GCA_002688755.1_Candidatus_Pacearchaeota	assembly_accession_in_the_genome_name	NA	38	632433	849	NCBI	2006_0	30	2	0.89707	representative	Pacearchaeota	DPANN	cellular organisms,Archaea,DPANN group,Candidatus Pacearchaeota,Candidatus Pacearchaeota archaeon	GCA_002688755.1_Candidatus_Pacearchaeota	Na	d__Archaea;p__Nanoarchaeota;c__Nanoarchaeia;o__Pacearchaeales;f__GW2011-AR1;g__NP1466;s__	k__Archaea	63.821	4.20561
GCA_002731115.1_Candidatus_Pacearchaeota	assembly_accession_in_the_genome_name	NA	15	484604	561	NCBI	2007_0	26	1	0.890736	representative	Pacearchaeota	DPANN	cellular organisms,Archaea,DPANN group,Candidatus Pacearchaeota,Candidatus Pacearchaeota archaeon	GCA_002731115.1_Candidatus_Pacearchaeota	Na	d__Archaea;p__Nanoarchaeota;c__Nanoarchaeia;o__Pacearchaeales;f__GW2011-AR1;g__NP1466;s__NP1466 sp002731115	k__Archaea	59.1121	0
ggkbase_CG10_big_fil_rev_8_21_14_0_10_Pacearchaeota_32_14_curated	SAMN06659406	https://ggkbase.berkeley.edu/CG10_big_fil_rev_8_21_14_0_10/organisms/337453	112	1154177	1461	Crystal_Geyser_Utah	2063_1	29	0	0.909739	representative	Pacearchaeota	DPANN		ggkbase_CG10_big_fil_rev_8_21_14_0_10_Pacearchaeota_32_14_curated	Na	d__Archaea;p__Nanoarchaeota;c__Nanoarchaeia;o__Pacearchaeales;f__GW2011-AR1;g__PFCY01;s__PFCY01 sp002763085	k__Archaea	64.4081	0
ggkbase_Candidatus_Pacearchaeota_archaeon_RBG_13_33_26	SAMN04316263	https://ggkbase.berkeley.edu/RBG_13/organisms/18044	11	579469	718	Rifle_Colorado	1991_1	31	2	0.869359	representative	Pacearchaeota	DPANN	RBG_13_Pacearchaeota_33_26_curated, Pacearchaeota, DPANN, Archaea	ggkbase_Candidatus_Pacearchaeota_archaeon_RBG_13_33_26	Na	d__Archaea;p__Nanoarchaeota;c__Nanoarchaeia;o__Pacearchaeales;f__GW2011-AR1;g__RBG-13-33-26;s__RBG-13-33-26 sp001786415	k__Archaea	67.5234	0
BrettBaker_Meg22_1214_Bin_14	SAMN17217430	https://ggkbase.berkeley.edu/DPANN_genomes_binning/organisms/407172	27	582953	663	Guaymas_Basin	2030_1	29	2	0.836105	representative	Pacearchaeota	DPANN	DPANN, Archaea	BrettBaker_Meg22_1214_Bin_14	SAMN17217430	d__Archaea;p__Nanoarchaeota;c__Nanoarchaeia;o__Pacearchaeales;f__MFWN01;g__;s__	k__Archaea	69.3925	0
BrettBaker_Meg19_1012_Bin_33	SAMN17217424	https://ggkbase.berkeley.edu/DPANN_genomes_binning/organisms/407136	131	1316608	1672	Guaymas_Basin	1971_0	25	2	0.534838	representative	Pacearchaeota	DPANN	Archaea	BrettBaker_Meg19_1012_Bin_33	SAMN17217424	d__Archaea;p__Nanoarchaeota;c__Nanoarchaeia;o__Pacearchaeales;f__MFWN01;g__MFWN01;s__	k__Archaea	62.8505	2.87563
ggkbase_Candidatus_Pacearchaeota_archaeon_RBG_13_36_9	SAMN04316262	https://ggkbase.berkeley.edu/RBG_13/organisms/18046	95	1591688	1934	Rifle_Colorado	1720_1	31	1	0.88361	representative	Pacearchaeota	DPANN	RBG_13_Pacearchaeota_36_9_curated, Pacearchaeota, DPANN, Archaea	ggkbase_Candidatus_Pacearchaeota_archaeon_RBG_13_36_9	Na	d__Archaea;p__Nanoarchaeota;c__Nanoarchaeia;o__Pacearchaeales;f__MFWN01;g__MFWN01;s__MFWN01 sp001786395	k__Archaea	62.4431	0
ggkbase_CG06_land_8_20_14_3_00_150_Pacearchaeota_35_12_curated	SAMN06659224	https://ggkbase.berkeley.edu/CG06_land_8_20_14_3_00_150/organisms/337338	37	566508	699	Crystal_Geyser_Utah	1976_1	34	2	0.895883	representative	Pacearchaeota	DPANN	Archaea	ggkbase_CG06_land_8_20_14_3_00_150_Pacearchaeota_35_12_curated	Na	d__Archaea;p__Nanoarchaeota;c__Nanoarchaeia;o__Pacearchaeales;f__PEVX01;g__PEVX01;s__PEVX01 sp002780285	k__Archaea	68.4579	0
genasci_Genasci_Feb2018_S35_SO-1_Parcearchaeota_30_12 (Genasci_Feb2018_S35_SO-1_Pacearchaeota_30_12)	SAMN15435022	https://ggkbase.berkeley.edu/organisms/398715	29	868632	1063	Genasci_California	1928_0	28	2	0.552257	representative	Pacearchaeota	DPANN	Archaea	genasci_Genasci_Feb2018_S35_SO-1_Parcearchaeota_30_12	Na	d__Archaea;p__Nanoarchaeota;c__Nanoarchaeia;o__Pacearchaeales;f__PFCU01;g__;s__	k__Archaea	64.4081	0
ggkbase_RIFOXYB1_FULL_Pacearchaeota_32_14	SAMN18341309	https://ggkbase.berkeley.edu/RIFOXYB1_FULL/organisms/17098	36	769330	942	Rifle_Colorado	1837_0	29	1	0.857482	representative	Pacearchaeota	DPANN	Archaea	ggkbase_RIFOXYB1_FULL_Pacearchaeota_32_14	SAMN18341309	d__Archaea;p__Nanoarchaeota;c__Nanoarchaeia;o__Pacearchaeales;f__PFCU01;g__PFCU01;s__	k__Archaea	65.0312	0
ggkbase_RIFCSPHIGHO2_01_FULL_Archaea_Pacearchaeota_29_23	SAMN18341281	https://ggkbase.berkeley.edu/RIFCSPHIGHO2_01_FULL/organisms/12643	39	663424	916	Rifle_Colorado	1926_0	23	3	0.887569	representative	Pacearchaeota	DPANN	Archaea	ggkbase_RIFCSPHIGHO2_01_FULL_Archaea_Pacearchaeota_29_23	SAMN18341281	d__Archaea;p__Nanoarchaeota;c__Nanoarchaeia;o__Pacearchaeales;f__PFCU01;g__PFCU01;s__	k__Archaea	60.9034	0
ggkbase_RIFOXYB1_FULL_Pacearchaeota_31_12	SAMN18341285	https://ggkbase.berkeley.edu/RIFOXYB1_FULL/organisms/17104	54	767500	1008	Rifle_Colorado	1927_0	30	2	0.886382	representative	Pacearchaeota	DPANN	Archaea	ggkbase_RIFOXYB1_FULL_Pacearchaeota_31_12	SAMN18341285	d__Archaea;p__Nanoarchaeota;c__Nanoarchaeia;o__Pacearchaeales;f__PFCU01;g__PFCU01;s__	k__Archaea	67.9128	4.6729
ggkbase_RIFCSPHIGHO2_02_FULL_Archaea_Pacearchaeota_31_29	SAMN18341284	https://ggkbase.berkeley.edu/RIFCSPHIGHO2_02_FULL/organisms/13536	44	971987	1226	Rifle_Colorado	1929_0	30	1	0.845606	representative	Pacearchaeota	DPANN	Archaea	ggkbase_RIFCSPHIGHO2_02_FULL_Archaea_Pacearchaeota_31_29	SAMN18341284	d__Archaea;p__Nanoarchaeota;c__Nanoarchaeia;o__Pacearchaeales;f__PFCU01;g__PFCU01;s__	k__Archaea	68.8474	0
BrettBaker_Meg19_1012_Bin_278	SAMN17217424	https://ggkbase.berkeley.edu/DPANN_genomes_binning/organisms/407133	37	750051	970	Guaymas_Basin	1932_0	30	3	0.889153	representative	Pacearchaeota	DPANN	Archaea	BrettBaker_Meg19_1012_Bin_278	SAMN17217424	d__Archaea;p__Nanoarchaeota;c__Nanoarchaeia;o__Pacearchaeales;f__PFCU01;g__PFCU01;s__	k__Archaea	69.704	0
GCA_002792685.1_Candidatus_Pacearchaeota	assembly_accession_in_the_genome_name	NA	123	762947	1017	NCBI	1925_1	30	2	0.834125	representative	Pacearchaeota	DPANN	cellular organisms,Archaea,DPANN group,Candidatus Pacearchaeota,Candidatus Pacearchaeota archaeon CG_4_10_14_0_2_um_filter_05_32_18	GCA_002792685.1_Candidatus_Pacearchaeota	Na	d__Archaea;p__Nanoarchaeota;c__Nanoarchaeia;o__Pacearchaeales;f__PFCU01;g__PFCU01;s__PFCU01 sp001872185	k__Archaea	66.1994	0.934579
ggkbase_CG10_big_fil_rev_8_21_14_0_10_Pacearchaeota_30_48_curated	SAMN06659402	https://ggkbase.berkeley.edu/CG10_big_fil_rev_8_21_14_0_10/organisms/337450	56	650646	860	Crystal_Geyser_Utah	1931_1	30	3	0.866587	representative	Pacearchaeota	DPANN	Archaea	ggkbase_CG10_big_fil_rev_8_21_14_0_10_Pacearchaeota_30_48_curated	Na	d__Archaea;p__Nanoarchaeota;c__Nanoarchaeia;o__Pacearchaeales;f__PFCU01;g__PFCU01;s__PFCU01 sp002763155	k__Archaea	60.9034	0
genasci_GD2017-2_S1_QB3_180125_Parcearchaeota_37_8 (GD2017-2_S1_QB3_180125_Pacearchaeota_37_8)	SAMN15434498	https://ggkbase.berkeley.edu/organisms/397306	97	768557	1013	Genasci_California	1031_0	27	3	0.638163	representative	Pacearchaeota	DPANN		genasci_GD2017-2_S1_QB3_180125_Parcearchaeota_37_8	Na	d__Archaea;p__Nanoarchaeota;c__Nanoarchaeia;o__Pacearchaeales;f__PFDC01;g__;s__	k__Archaea	58.8006	0
ggkbase_RIFCSPHIGHO2_01_FULL_Archaea_Pacearchaeota_37_14	SAMN18341287	https://ggkbase.berkeley.edu/RIFCSPHIGHO2_01_FULL/organisms/12713	42	866627	1037	Rifle_Colorado	1946_0	26	0	0.682106	representative	Pacearchaeota	DPANN	Archaea	ggkbase_RIFCSPHIGHO2_01_FULL_Archaea_Pacearchaeota_37_14	SAMN18341287	d__Archaea;p__Nanoarchaeota;c__Nanoarchaeia;o__Pacearchaeales;f__PFDC01;g__;s__	k__Archaea	57.7103	1.40187
genasci_GD2018-4_B1_QB3_180703_Parcearchaeota_33_12 (GD2018-4_B1_QB3_180703_Pacearchaeota_33_12)	SAMN15434897	https://ggkbase.berkeley.edu/organisms/392732	62	969809	1280	Genasci_California	758_0	30	2	0.562945	representative	Pacearchaeota	DPANN		genasci_GD2018-4_B1_QB3_180703_Parcearchaeota_33_12	Na	d__Archaea;p__Nanoarchaeota;c__Nanoarchaeia;o__Pacearchaeales;f__PFDC01;g__;s__	k__Archaea	72.352	0.311526
ggkbase_CG10_big_fil_rev_8_21_14_0_10_Pacearchaeota_35_13_curated	SAMN06659410	https://ggkbase.berkeley.edu/CG10_big_fil_rev_8_21_14_0_10/organisms/337461	182	850778	1086	Crystal_Geyser_Utah	1449_1	29	0	0.801267	representative	Pacearchaeota	DPANN	Archaea	ggkbase_CG10_big_fil_rev_8_21_14_0_10_Pacearchaeota_35_13_curated	Na	d__Archaea;p__Nanoarchaeota;c__Nanoarchaeia;o__Pacearchaeales;f__PFDC01;g__PFDC01;s__PFDC01 sp002763035	k__Archaea	63.0062	0
genasci_Genasci_Feb2018_S35_SO-1_Parcearchaeota_33_10_a (Genasci_Feb2018_S35_SO-1_Pacearchaeota_33_10_a)	SAMN15435024	https://ggkbase.berkeley.edu/organisms/398646	43	966629	1145	Genasci_California	1070_0	28	0	0.890736	representative	Pacearchaeota	DPANN	Archaea	genasci_Genasci_Feb2018_S35_SO-1_Parcearchaeota_33_10_a	Na	d__Archaea;p__Nanoarchaeota;c__Nanoarchaeia;o__Pacearchaeales;f__PWGL01;g__;s__	k__Archaea	65.0312	0
BrettBaker_Meg22_1214_Bin_224	SAMN17217430	https://ggkbase.berkeley.edu/DPANN_genomes_binning/organisms/407176	43	422106	562	Guaymas_Basin	1943_1	26	1	0.88559	representative	Pacearchaeota	DPANN	Archaea	BrettBaker_Meg22_1214_Bin_224	SAMN17217430	d__Archaea;p__Nanoarchaeota;c__Nanoarchaeia;o__Pacearchaeales;f__PWGL01;g__;s__	k__Archaea	60.9034	0
BrettBaker_Meg19_1012_Bin_451	SAMN17217424	https://ggkbase.berkeley.edu/DPANN_genomes_binning/organisms/407142	61	731510	997	Guaymas_Basin	2013_0	31	3	0.682106	representative	Pacearchaeota	DPANN		BrettBaker_Meg19_1012_Bin_451	SAMN17217424	d__Archaea;p__Nanoarchaeota;c__Nanoarchaeia;o__Pacearchaeales;f__PWGL01;g__;s__	k__Archaea	63.0062	0.934579
BrettBaker_Meg22_1012_Bin_283	SAMN17217429	https://ggkbase.berkeley.edu/DPANN_genomes_binning/organisms/407162	8	588544	700	Guaymas_Basin	2018_0	29	2	0.877672	representative	Pacearchaeota	DPANN	Archaea	BrettBaker_Meg22_1012_Bin_283	SAMN17217429	d__Archaea;p__Nanoarchaeota;c__Nanoarchaeia;o__Pacearchaeales;f__PWGL01;g__;s__	k__Archaea	63.5514	0.934579
GCA_002254495.1_Candidatus_Pacearchaeota	assembly_accession_in_the_genome_name	NA	38	426904	533	NCBI	1722_0	24	3	0.834521	representative	Pacearchaeota	DPANN	cellular organisms,Archaea,DPANN group,Candidatus Pacearchaeota,Candidatus Pacearchaeota archaeon ex4484_26	GCA_002254495.1_Candidatus_Pacearchaeota	Na	d__Archaea;p__Nanoarchaeota;c__Nanoarchaeia;o__Pacearchaeales;f__UBA12030;g__;s__	k__Archaea	51.7613	0.934579
ggkbase_RIFCSPLOWO2_01_FULL_Archaea_Pacearchaeota_43_24	SAMN18341299	https://ggkbase.berkeley.edu/RIFCSPLOWO2_01_FULL/organisms/12861	49	662932	869	Rifle_Colorado	2232_1	31	2	0.665083	representative	Pacearchaeota	DPANN	AR6, Pacearchaeaota, DPANN, Archaea	ggkbase_RIFCSPLOWO2_01_FULL_Archaea_Pacearchaeota_43_24	SAMN18341299	d__Archaea;p__Nanoarchaeota;c__Nanoarchaeia;o__Pacearchaeales;f__UBA12030;g__UBA12030;s__UBA12030 sp10106u	k__Archaea	62.6168	0
ggkbase_RIFCSPLOWO2_01_FULL_Archaea_Pacearchaeota_38_24_seed	SAMN18341306	https://ggkbase.berkeley.edu/RIFCSPLOWO2_01_FULL/organisms/20545	1	575132	679	Rifle_Colorado	1802_0	28	1	0.880048	representative	Pacearchaeota	DPANN	Archaea	ggkbase_RIFCSPLOWO2_01_FULL_Archaea_Pacearchaeota_38_24_seed	SAMN18341306	d__Archaea;p__Nanoarchaeota;c__Nanoarchaeia;o__Pacearchaeales;f__UBA284;g__;s__	k__Archaea	60.2025	0
ggkbase_RIFOXYC1_FULL_Pacearchaeota_30_8	SAMN18341283	https://ggkbase.berkeley.edu/RIFOXYC1_FULL/organisms/15436	36	562556	670	Rifle_Colorado	1945_0	30	1	0.869755	representative	Pacearchaeota	DPANN	Archaea	ggkbase_RIFOXYC1_FULL_Pacearchaeota_30_8	SAMN18341283	d__Archaea;p__Nanoarchaeota;c__Nanoarchaeia;o__Pacearchaeales;f__UBA284;g__UBA284;s__	k__Archaea	66.1215	0.934579
genasci_GD2017-2_S1_QB3_180125_Pacearchaeota_36_11	SAMN15434497	https://ggkbase.berkeley.edu/GD2017-2_S1_QB3_180125/organisms/397303	20	648765	824	Genasci_California	1883_0	28	2	0.862629	representative	Pacearchaeota	DPANN	Pacearchaeota, DPANN, Archaea	genasci_GD2017-2_S1_QB3_180125_Pacearchaeota_36_11	Na	d__Archaea;p__Nanoarchaeota;c__Nanoarchaeia;o__Pacearchaeales;f__UBA73;g__;s__	k__Archaea	63.2399	0.359454
ggkbase_CG10_big_fil_rev_8_21_14_0_10_Pacearchaeota_31_24_curated	SAMN06659403	https://ggkbase.berkeley.edu/CG10_big_fil_rev_8_21_14_0_10/organisms/337613	65	978473	1197	Crystal_Geyser_Utah	1924_1	29	1	0.896279	representative	Pacearchaeota	DPANN	Archaea	ggkbase_CG10_big_fil_rev_8_21_14_0_10_Pacearchaeota_31_24_curated	Na	d__Archaea;p__Nanoarchaeota;c__Nanoarchaeia;o__Pacearchaeales;f__UBA73;g__;s__	k__Archaea	62.3053	3.27103
ggkbase_RIFCSPHIGHO2_12_FULL_Archaea_Pacearchaeota_36_23	SAMN18341298	https://ggkbase.berkeley.edu/RIFCSPHIGHO2_12_FULL/organisms/13995	22	803700	898	Rifle_Colorado	2050_0	30	0	0.893903	representative	Pacearchaeota	DPANN	Archaea	ggkbase_RIFCSPHIGHO2_12_FULL_Archaea_Pacearchaeota_36_23	SAMN18341298	d__Archaea;p__Nanoarchaeota;c__Nanoarchaeia;o__Pacearchaeales;f__UBA73;g__;s__	k__Archaea	66.9003	0
genasci_Genasci_Feb2018_S35_SO-1_Parcearchaeota_31_8 (Genasci_Feb2018_S35_SO-1_Pacearchaeota_31_8)	SAMN15435023	https://ggkbase.berkeley.edu/organisms/398701	110	1122851	1447	Genasci_California	2091_0	29	0	0.599762	representative	Pacearchaeota	DPANN		genasci_Genasci_Feb2018_S35_SO-1_Parcearchaeota_31_8	Na	d__Archaea;p__Nanoarchaeota;c__Nanoarchaeia;o__Pacearchaeales;f__UBA73;g__;s__	k__Archaea	64.3302	2.80374
ggkbase_CG10_big_fil_rev_8_21_14_0_10_Pacearchaeota_34_76_curated	SAMN06659409	https://ggkbase.berkeley.edu/CG10_big_fil_rev_8_21_14_0_10/organisms/337458	21	914002	1125	Crystal_Geyser_Utah	1942_1	32	2	0.862629	representative	Pacearchaeota	DPANN	Archaea	ggkbase_CG10_big_fil_rev_8_21_14_0_10_Pacearchaeota_34_76_curated	Na	d__Archaea;p__Nanoarchaeota;c__Nanoarchaeia;o__Pacearchaeales;f__UBA73;g__1-14-0-10-34-76;s__1-14-0-10-34-76 sp002763075	k__Archaea	65.109	0
GCA_002688015.1_Candidatus_Pacearchaeota	assembly_accession_in_the_genome_name	NA	18	591970	726	NCBI	1998_0	27	1	0.89707	representative	Pacearchaeota	DPANN	cellular organisms,Archaea,DPANN group,Candidatus Pacearchaeota,Candidatus Pacearchaeota archaeon	GCA_002688015.1_Candidatus_Pacearchaeota	Na	d__Archaea;p__Nanoarchaeota;c__Nanoarchaeia;o__Pacearchaeales;f__UBA73;g__ARS1309;s__ARS1309 sp002688015	k__Archaea	59.5016	2.80374
GCA_002686195.1_Candidatus_Pacearchaeota	assembly_accession_in_the_genome_name	NA	235	3970381	4842	NCBI	921_0	24	0	0.891132	representative	Pacearchaeota	DPANN	cellular organisms,Archaea,DPANN group,Candidatus Pacearchaeota,Candidatus Pacearchaeota archaeon	GCA_002686195.1_Candidatus_Pacearchaeota	Na	d__Archaea;p__Nanoarchaeota;c__Nanoarchaeia;o__Pacearchaeales;f__UBA73;g__ARS23;s__ARS23 sp002686195	k__Archaea	57.3209	0
ggkbase_RIFCSPLOWO2_01_FULL_Archaea_Woesearchaeota_35_26	SAMN18341282	https://ggkbase.berkeley.edu/organisms/13179	35	632251	772	Rifle_Colorado	1951_0	28	1	0.893112	representative	Pacearchaeota	DPANN	Archaea	ggkbase_RIFCSPLOWO2_01_FULL_Archaea_Woesearchaeota_35_26	SAMN18341282	d__Archaea;p__Nanoarchaeota;c__Nanoarchaeia;o__Pacearchaeales;f__UBA73;g__ARS50;s__	k__Archaea	60.8315	7.57249
GCA_002687255.1_Candidatus_Pacearchaeota	assembly_accession_in_the_genome_name	NA	54	789008	1052	NCBI	1999_0	27	1	0.812747	representative	Pacearchaeota	DPANN	cellular organisms,Archaea,DPANN group,Candidatus Pacearchaeota,Candidatus Pacearchaeota archaeon	GCA_002687255.1_Candidatus_Pacearchaeota	Na	d__Archaea;p__Nanoarchaeota;c__Nanoarchaeia;o__Pacearchaeales;f__UBA73;g__ARS50;s__ARS50 sp002687255	k__Archaea	61.7661	0
ggkbase_CG1_02_FULL_Pacearchaeota_35_32_curated	SAMN04328219	https://ggkbase.berkeley.edu/CG1_02_FULL_binning/organisms/20976	24	852308	1116	Crystal_Geyser_Utah	1954_1	30	1	0.862233	representative	Pacearchaeota	DPANN	CG_Pacearch_02, Pacearchaeota, Archaea	ggkbase_CG1_02_FULL_Pacearchaeota_35_32_curated	Na	d__Archaea;p__Nanoarchaeota;c__Nanoarchaeia;o__Pacearchaeales;f__UBA73;g__CG1-02-35-32;s__CG1-02-35-32 sp002792635	k__Archaea	66.0436	0
GCA_002788615.1_Candidatus_Pacearchaeota	assembly_accession_in_the_genome_name	NA	44	773429	982	NCBI	1953_1	32	1	0.867379	representative	Pacearchaeota	DPANN	cellular organisms,Archaea,DPANN group,Candidatus Pacearchaeota,Candidatus Pacearchaeota archaeon CG_4_9_14_0_2_um_filter_39_13	GCA_002788615.1_Candidatus_Pacearchaeota	Na	d__Archaea;p__Nanoarchaeota;c__Nanoarchaeia;o__Pacearchaeales;f__UBA73;g__CG1-02-39-14;s__CG1-02-39-14 sp001872315	k__Archaea	68.3801	0.0718907
ggkbase_RIFCSPHIGHO2_01_FULL_Archaea_Pacearchaeota_34_23	SAMN18341296	https://ggkbase.berkeley.edu/RIFCSPHIGHO2_01_FULL/organisms/12701	38	886667	1132	Rifle_Colorado	2048_0	27	0	0.583927	representative	Pacearchaeota	DPANN	Archaea	ggkbase_RIFCSPHIGHO2_01_FULL_Archaea_Pacearchaeota_34_23	SAMN18341296	d__Archaea;p__Nanoarchaeota;c__Nanoarchaeia;o__Pacearchaeales;f__UBA73;g__PSPM01;s__	k__Archaea	61.838	2.33645
ggkbase_RIFCSPLOWO2_01_FULL_Archaea_Pacearchaeota_33_25	SAMN18341297	https://ggkbase.berkeley.edu/RIFCSPLOWO2_01_FULL/organisms/13017	67	848031	1053	Rifle_Colorado	2049_0	28	2	0.871338	representative	Pacearchaeota	DPANN	Archaea	ggkbase_RIFCSPLOWO2_01_FULL_Archaea_Pacearchaeota_33_25	SAMN18341297	d__Archaea;p__Nanoarchaeota;c__Nanoarchaeia;o__Pacearchaeales;f__UBA73;g__PSPM01;s__	k__Archaea	60.4361	2.26456
genasci_GD2018-4_B1_QB3_180703_Parcearchaeota_34_21 (GD2018-4_B1_QB3_180703_Pacearchaeota_34_21)	SAMN15434898	https://ggkbase.berkeley.edu/organisms/392779	20	1008625	1191	Genasci_California	1477_0	29	1	0.897466	representative	Pacearchaeota	DPANN	Archaea	genasci_GD2018-4_B1_QB3_180703_Parcearchaeota_34_21	Na	d__Archaea;p__Nanoarchaeota;c__Nanoarchaeia;o__Pacearchaeales;f__UBA73;g__UBA73;s__	k__Archaea	62.3053	0.934579
ggkbase_RIFCSPHIGHO2_01_FULL_Archaea_Pacearchaeota_35_25	SAMN18341305	https://ggkbase.berkeley.edu/RIFCSPHIGHO2_01_FULL/organisms/12698	23	805733	972	Rifle_Colorado	1836_0	32	0	0.900633	representative	Pacearchaeota	DPANN	Archaea	ggkbase_RIFCSPHIGHO2_01_FULL_Archaea_Pacearchaeota_35_25	SAMN18341305	d__Archaea;p__Nanoarchaeota;c__Nanoarchaeia;o__Pacearchaeales;f__UBA73;g__UBA73;s__	k__Archaea	67.3676	0
ggkbase_RIFCSPLOWO2_01_FULL_Archaea_Pacearchaeota_36_21	SAMN18341308	https://ggkbase.berkeley.edu/RIFCSPLOWO2_01_FULL/organisms/13231	74	895496	1030	Rifle_Colorado	1895_0	29	1	0.896675	representative	Pacearchaeota	DPANN	Archaea	ggkbase_RIFCSPLOWO2_01_FULL_Archaea_Pacearchaeota_36_21	SAMN18341308	d__Archaea;p__Nanoarchaeota;c__Nanoarchaeia;o__Pacearchaeales;f__UBA73;g__UBA73;s__	k__Archaea	55.7632	1.86916
ggkbase_RIFCSPLOWO2_01_FULL_Pacearchaeota_32_14	SAMN18341286	https://ggkbase.berkeley.edu/RIFCSPLOWO2_01_FULL/organisms/13194	59	677994	876	Rifle_Colorado	1968_0	23	2	0.888757	representative	Pacearchaeota	DPANN	Archaea	ggkbase_RIFCSPLOWO2_01_FULL_Pacearchaeota_32_14	SAMN18341286	d__Archaea;p__Nanoarchaeota;c__Nanoarchaeia;o__Pacearchaeales;f__UBA73;g__UBA73;s__	k__Archaea	50.9585	0
ggkbase_RIFCSPHIGHO2_01_FULL_Archaea_Pacearchaeota_39_44	SAMN18341292	https://ggkbase.berkeley.edu/RIFCSPHIGHO2_01_FULL/organisms/12542	23	1055307	1257	Rifle_Colorado	1989_0	31	2	0.842439	representative	Pacearchaeota	DPANN	Archaea	ggkbase_RIFCSPHIGHO2_01_FULL_Archaea_Pacearchaeota_39_44	SAMN18341292	d__Archaea;p__Nanoarchaeota;c__Nanoarchaeia;o__Pacearchaeales;f__UBA73;g__UBA73;s__	k__Archaea	66.433	0
ggkbase_RIFOXYC1_FULL_Pacearchaeota_38_15	SAMN18341295	https://ggkbase.berkeley.edu/RIFOXYC1_FULL/organisms/12088	29	992424	1099	Rifle_Colorado	2024_0	29	1	0.779493	representative	Pacearchaeota	DPANN	Archaea	ggkbase_RIFOXYC1_FULL_Pacearchaeota_38_15	SAMN18341295	d__Archaea;p__Nanoarchaeota;c__Nanoarchaeia;o__Pacearchaeales;f__UBA73;g__UBA73;s__	k__Archaea	66.9782	0
ggkbase_UBA73	GCA_002496015.1	https://ggkbase.berkeley.edu/parkscprdpann/organisms/375608	15	915349	1054	Parks_et_al._2017	2238_1	28	1	0.888361	representative	Pacearchaeota	DPANN	Archaea	ggkbase_UBA73	Na	d__Archaea;p__Nanoarchaeota;c__Nanoarchaeia;o__Pacearchaeales;f__UBA73;g__UBA73;s__UBA73 sp002496015	k__Archaea	59.5016	0.46729
ggkbase_UBA92	GCA_002497285.1	https://ggkbase.berkeley.edu/parkscprdpann/organisms/375609	38	866590	1065	Parks_et_al._2017	1952_1	31	2	0.840459	representative	Pacearchaeota	DPANN	CG_Pacearch_06, Pacearchaeota, Archaea	ggkbase_UBA92	Na	d__Archaea;p__Nanoarchaeota;c__Nanoarchaeia;o__Pacearchaeales;f__UBA73;g__UBA92;s__UBA92 sp002497285	k__Archaea	65.5763	0
ggkbase_UBA573	GCA_002502045.1	https://ggkbase.berkeley.edu/parkscprdpann/organisms/375638	19	779372	882	Parks_et_al._2017	2084_1	35	3	0.619161	representative	Parvarchaeota	DPANN	Candidatus Parvarchaeum acidiphilum, Candidatus Parvarchaeum, Parvarchaeota, Archaea	ggkbase_UBA573	Na	d__Archaea;p__Nanoarchaeota;c__Nanoarchaeia;o__Parvarchaeales;f__Parvarchaeaceae;g__Parvarchaeum;s__Parvarchaeum sp002502045	k__Archaea	81.7961	0.970874
ggkbase_UBA506	GCA_002499655.1	https://ggkbase.berkeley.edu/parkscprdpann/organisms/375628	70	748133	856	Parks_et_al._2017	2083_1	32	3	0.617973	representative	Parvarchaeota	DPANN	Candidatus Parvarchaeum acidophilus, Candidatus Parvarchaeum, Parvarchaeota, Archaea	ggkbase_UBA506	Na	d__Archaea;p__Nanoarchaeota;c__Nanoarchaeia;o__Parvarchaeales;f__Parvarchaeaceae;g__Parvarchaeum;s__Parvarchaeum sp002503215	k__Archaea	75	0.970874
BrettBaker_Meg_22_1618_bin_99	SAMN17217432	https://ggkbase.berkeley.edu/DPANN_genomes_binning/organisms/407231	22	916537	1063	Guaymas_Basin	1794_0	34	1	0.836105	representative	DPANN_Novel_lineage_I (Kleinarchaeota)	DPANN		BrettBaker_Meg_22_1618_bin_99	Na	d__Archaea;p__Nanoarchaeota;c__Nanoarchaeia;o__PEZQ01;f__;g__;s__	k__Archaea	74.0654	1.86916
BrettBaker_Meg19_1012_Bin_507	SAMN17217424	https://ggkbase.berkeley.edu/DPANN_genomes_binning/organisms/407146	39	800014	956	Guaymas_Basin	1854_0	35	3	0.890736	representative	DPANN_Novel_lineage_I (Kleinarchaeota)	DPANN		BrettBaker_Meg19_1012_Bin_507	SAMN17217424	d__Archaea;p__Nanoarchaeota;c__Nanoarchaeia;o__PEZQ01;f__;g__;s__	k__Archaea	83.6449	0
GCA_002763265.1_unclassified_Archaea_miscellaneous	assembly_accession_in_the_genome_name	NA	11	1006051	1115	NCBI	770_0	37	1	0.872922	representative	DPANN_Novel_lineage_I (Kleinarchaeota)	DPANN	cellular organisms,Archaea,unclassified Archaea,unclassified Archaea (miscellaneous),archaeon CG10_big_fil_rev_8_21_14_0_10_43_11	GCA_002763265.1_unclassified_Archaea_miscellaneous	Na	d__Archaea;p__Nanoarchaeota;c__Nanoarchaeia;o__PEZQ01;f__PEZQ01;g__PEZQ01;s__PEZQ01 sp002763265	k__Archaea	82.7103	0.934579
ggkbase_RIFCSPHIGHO2_01_FULL_Archaea_Woesearchaeota_39_22	SAMN18341329	https://ggkbase.berkeley.edu/RIFCSPHIGHO2_01_FULL/organisms/12710	22	702038	797	Rifle_Colorado	1037_0	30	0	0.894299	representative	Woesearchaeota-like II	DPANN	Archaea	ggkbase_RIFCSPHIGHO2_01_FULL_Archaea_Woesearchaeota_39_22	SAMN18341329	d__Archaea;p__Nanoarchaeota;c__Nanoarchaeia;o__SCGC-AAA011-G17;f__;g__;s__	k__Archaea	72.5857	0
ggkbase_RIFOXYB1_FULL_Woesearchaeota_34_13	SAMN18341319	https://ggkbase.berkeley.edu/RIFOXYB1_FULL/organisms/11892	36	897592	973	Rifle_Colorado	1063_0	36	0	0.922407	representative	Woesearchaeota-like II	DPANN	Archaea	ggkbase_RIFOXYB1_FULL_Woesearchaeota_34_13	SAMN18341319	d__Archaea;p__Nanoarchaeota;c__Nanoarchaeia;o__SCGC-AAA011-G17;f__;g__;s__	k__Archaea	81.7757	0
ggkbase_RIFOXYA1_FULL_Woesearchaeota_30_10	SAMN18341377	https://ggkbase.berkeley.edu/RIFOXYA1_FULL/organisms/11518	29	636960	792	Rifle_Colorado	1798_0	32	2	0.607284	representative	Woesearchaeota-like II	DPANN	Archaea	ggkbase_RIFOXYA1_FULL_Woesearchaeota_30_10	SAMN18341377	d__Archaea;p__Nanoarchaeota;c__Nanoarchaeia;o__SCGC-AAA011-G17;f__;g__;s__	k__Archaea	68.9312	0
ggkbase_RIFCSPHIGHO2_02_FULL_Archaea_Woesearchaeota_29_19	SAMN18341375	https://ggkbase.berkeley.edu/RIFCSPHIGHO2_02_FULL/organisms/13534	33	829000	1022	Rifle_Colorado	1828_0	32	0	0.906176	representative	Woesearchaeota-like II	DPANN		ggkbase_RIFCSPHIGHO2_02_FULL_Archaea_Woesearchaeota_29_19	SAMN18341375	d__Archaea;p__Nanoarchaeota;c__Nanoarchaeia;o__SCGC-AAA011-G17;f__;g__;s__	k__Archaea	74.2991	0
ggkbase_RIFOXYB1_FULL_Woesearchaeota_29_12	SAMN18341346	https://ggkbase.berkeley.edu/RIFOXYB1_FULL/organisms/11934	55	1060573	1297	Rifle_Colorado	1853_0	33	2	0.790578	representative	Woesearchaeota-like II	DPANN		ggkbase_RIFOXYB1_FULL_Woesearchaeota_29_12	SAMN18341346	d__Archaea;p__Nanoarchaeota;c__Nanoarchaeia;o__SCGC-AAA011-G17;f__;g__;s__	k__Archaea	70.5607	1.318
ggkbase_RIFCSPHIGHO2_01_FULL_Archaea_Woesearchaeota_34_12	SAMN18341348	https://ggkbase.berkeley.edu/RIFCSPHIGHO2_01_FULL/organisms/12536	34	435042	598	Rifle_Colorado	1856_0	31	2	0.902613	representative	Woesearchaeota-like II	DPANN	Archaea	ggkbase_RIFCSPHIGHO2_01_FULL_Archaea_Woesearchaeota_34_12	SAMN18341348	d__Archaea;p__Nanoarchaeota;c__Nanoarchaeia;o__SCGC-AAA011-G17;f__;g__;s__	k__Archaea	64.0187	0
ggkbase_RIFCSPLOWO2_01_FULL_Archaea_Woesearchaeota_32_21	SAMN18341349	https://ggkbase.berkeley.edu/RIFCSPLOWO2_01_FULL/organisms/13217	38	559905	719	Rifle_Colorado	1857_0	30	1	0.903405	representative	Woesearchaeota-like II	DPANN		ggkbase_RIFCSPLOWO2_01_FULL_Archaea_Woesearchaeota_32_21	SAMN18341349	d__Archaea;p__Nanoarchaeota;c__Nanoarchaeia;o__SCGC-AAA011-G17;f__;g__;s__	k__Archaea	65.4206	0
genasci_Genasci_Feb2018_S35_SO-1_Nano_Woesearchaeota_30_27 (Genasci_Feb2018_S35_SO-1_Woesearchaeota-II_30_27)	SAMN15435063	https://ggkbase.berkeley.edu/organisms/398572	8	668339	821	Genasci_California	1864_0	29	1	0.899446	representative	Woesearchaeota-like II	DPANN	Archaea	genasci_Genasci_Feb2018_S35_SO-1_Nano_Woesearchaeota_30_27	Na	d__Archaea;p__Nanoarchaeota;c__Nanoarchaeia;o__SCGC-AAA011-G17;f__;g__;s__	k__Archaea	69.6262	0
genasci_Genasci_Feb2018_S35_SO-1_Nano_Woesearchaeota_31_12 (Genasci_Feb2018_S35_SO-1_Woesearchaeota-II_31_12)	SAMN15435065	https://ggkbase.berkeley.edu/organisms/398610	26	857237	1087	Genasci_California	1865_0	31	1	0.911322	representative	Woesearchaeota-like II	DPANN	Archaea	genasci_Genasci_Feb2018_S35_SO-1_Nano_Woesearchaeota_31_12	Na	d__Archaea;p__Nanoarchaeota;c__Nanoarchaeia;o__SCGC-AAA011-G17;f__;g__;s__	k__Archaea	75.3055	0.934579
ggkbase_RIFOXYD1_FULL_Woesearchaeota_32_9	SAMN18341354	https://ggkbase.berkeley.edu/RIFOXYD1_FULL/organisms/15675	49	701703	916	Rifle_Colorado	1867_0	31	3	0.906968	representative	Woesearchaeota-like II	DPANN	Archaea	ggkbase_RIFOXYD1_FULL_Woesearchaeota_32_9	SAMN18341354	d__Archaea;p__Nanoarchaeota;c__Nanoarchaeia;o__SCGC-AAA011-G17;f__;g__;s__	k__Archaea	71.4953	0
BrettBaker_Meg_22_1618_bin_98	SAMN17217432	https://ggkbase.berkeley.edu/DPANN_genomes_binning/organisms/407230	88	1028344	1230	Guaymas_Basin	1868_0	34	1	0.884006	representative	Woesearchaeota-like II	DPANN		BrettBaker_Meg_22_1618_bin_98	Na	d__Archaea;p__Nanoarchaeota;c__Nanoarchaeia;o__SCGC-AAA011-G17;f__;g__;s__	k__Archaea	78.972	1.86916
genasci_GD2018-4_B1_QB3_180703_Nano_Woesearchaeota_30_18 (GD2018-4_B1_QB3_180703_Woesearchaeota-II_30_18)	SAMN15434936	https://ggkbase.berkeley.edu/organisms/392731	24	1021983	1297	Genasci_California	1873_0	30	1	0.908947	representative	Woesearchaeota-like II	DPANN	Archaea	genasci_GD2018-4_B1_QB3_180703_Nano_Woesearchaeota_30_18	Na	d__Archaea;p__Nanoarchaeota;c__Nanoarchaeia;o__SCGC-AAA011-G17;f__;g__;s__	k__Archaea	75.2336	0
genasci_Genasci_Feb2018_S35_SO-1_Nano_Woesearchaeota_33_7 (Genasci_Feb2018_S35_SO-1_Woesearchaeota-II_33_7)	SAMN15435067	https://ggkbase.berkeley.edu/organisms/398703	136	801455	1084	Genasci_California	1875_0	26	3	0.842835	representative	Woesearchaeota-like II	DPANN		genasci_Genasci_Feb2018_S35_SO-1_Nano_Woesearchaeota_33_7	Na	d__Archaea;p__Nanoarchaeota;c__Nanoarchaeia;o__SCGC-AAA011-G17;f__;g__;s__	k__Archaea	60.4242	0.934579
BrettBaker_Meg22_1012_Bin_171	SAMN17217429	https://ggkbase.berkeley.edu/DPANN_genomes_binning/organisms/407155	36	801308	1000	Guaymas_Basin	1877_1	34	3	0.898654	representative	Woesearchaeota-like II	DPANN		BrettBaker_Meg22_1012_Bin_171	SAMN17217429	d__Archaea;p__Nanoarchaeota;c__Nanoarchaeia;o__SCGC-AAA011-G17;f__;g__;s__	k__Archaea	76.6355	0
genasci_Genasci_Feb2018_S35_SO-1_Nano_Woesearchaeota_31_11 (Genasci_Feb2018_S35_SO-1_Woesearchaeota-II_31_11)	SAMN15435064	https://ggkbase.berkeley.edu/organisms/398627	87	1024625	1379	Genasci_California	1899_0	33	3	0.914885	representative	Woesearchaeota-like II	DPANN	Archaea	genasci_Genasci_Feb2018_S35_SO-1_Nano_Woesearchaeota_31_11	Na	d__Archaea;p__Nanoarchaeota;c__Nanoarchaeia;o__SCGC-AAA011-G17;f__;g__;s__	k__Archaea	78.5047	2.33645
ggkbase_RIFCSPLOWO2_02_FULL_Woesearchaeota_34_11	SAMN18341356	https://ggkbase.berkeley.edu/RIFCSPLOWO2_02_FULL/organisms/14543	52	581035	747	Rifle_Colorado	1908_0	28	1	0.866587	representative	Woesearchaeota-like II	DPANN		ggkbase_RIFCSPLOWO2_02_FULL_Woesearchaeota_34_11	SAMN18341356	d__Archaea;p__Nanoarchaeota;c__Nanoarchaeia;o__SCGC-AAA011-G17;f__;g__;s__	k__Archaea	67.4455	0.934579
ggkbase_RIFCSPLOWO2_01_FULL_Woesearchaeota_37_43	SAMN18341357	https://ggkbase.berkeley.edu/RIFCSPLOWO2_01_FULL/organisms/13021	28	473427	612	Rifle_Colorado	1910_0	32	1	0.901821	representative	Woesearchaeota-like II	DPANN	Archaea	ggkbase_RIFCSPLOWO2_01_FULL_Woesearchaeota_37_43	SAMN18341357	d__Archaea;p__Nanoarchaeota;c__Nanoarchaeia;o__SCGC-AAA011-G17;f__;g__;s__	k__Archaea	64.9533	0
ggkbase_RIFCSPLOWO2_01_FULL_Woesearchaeota_Archaea_34_35	SAMN18341323	https://ggkbase.berkeley.edu/RIFCSPLOWO2_01_FULL/organisms/13152	29	544479	682	Rifle_Colorado	1916_0	29	1	0.913302	representative	Woesearchaeota-like II	DPANN	Archaea	ggkbase_RIFCSPLOWO2_01_FULL_Woesearchaeota_Archaea_34_35	SAMN18341323	d__Archaea;p__Nanoarchaeota;c__Nanoarchaeia;o__SCGC-AAA011-G17;f__;g__;s__	k__Archaea	61.6822	0
genasci_S_p1_S3_coassembly_Nano_Woesearchaeota_31_108 (S_p1_S3_coassembly_Woesearchaeota-II_31_108)	SAMN15435892	https://ggkbase.berkeley.edu/organisms/395678	92	912243	1171	Genasci_California	1930_0	32	0	0.894299	representative	Woesearchaeota-like II	DPANN	Archaea	genasci_S_p1_S3_coassembly_Nano_Woesearchaeota_31_108	Na	d__Archaea;p__Nanoarchaeota;c__Nanoarchaeia;o__SCGC-AAA011-G17;f__;g__;s__	k__Archaea	70.5607	1.29403
ggkbase_RIFCSPHIGHO2_01_FULL_Archaea_Woesearchaeota_29_27	SAMN18341352	https://ggkbase.berkeley.edu/RIFCSPHIGHO2_01_FULL/organisms/12709	48	953196	1156	Rifle_Colorado	1937_0	30	2	0.899842	representative	Woesearchaeota-like II	DPANN		ggkbase_RIFCSPHIGHO2_01_FULL_Archaea_Woesearchaeota_29_27	SAMN18341352	d__Archaea;p__Nanoarchaeota;c__Nanoarchaeia;o__SCGC-AAA011-G17;f__;g__;s__	k__Archaea	72.1184	3.73832
ggkbase_RIFCSPLOWO2_02_FULL_Archaea_Woesearchaeota_30_14	SAMN18341350	https://ggkbase.berkeley.edu/RIFCSPLOWO2_02_FULL/organisms/14595	74	1033607	1214	Rifle_Colorado	1938_0	30	3	0.926366	representative	Woesearchaeota-like II	DPANN		ggkbase_RIFCSPLOWO2_02_FULL_Archaea_Woesearchaeota_30_14	SAMN18341350	d__Archaea;p__Nanoarchaeota;c__Nanoarchaeia;o__SCGC-AAA011-G17;f__;g__;s__	k__Archaea	70.5607	1.86916
ggkbase_RIFCSPLOWO2_01_FULL_Woesearchaeota_Archaea_29_12	SAMN18341371	https://ggkbase.berkeley.edu/RIFCSPLOWO2_01_FULL/organisms/13213	21	813919	921	Rifle_Colorado	2022_0	34	1	0.906572	representative	Woesearchaeota-like II	DPANN		ggkbase_RIFCSPLOWO2_01_FULL_Woesearchaeota_Archaea_29_12	SAMN18341371	d__Archaea;p__Nanoarchaeota;c__Nanoarchaeia;o__SCGC-AAA011-G17;f__;g__;s__	k__Archaea	76.1682	0.934579
ggkbase_RIFCSPLOWO2_01_FULL_Woesearchaeota_33_9b	SAMN18341368	https://ggkbase.berkeley.edu/RIFCSPLOWO2_01_FULL/organisms/13215	44	588803	761	Rifle_Colorado	2044_0	23	1	0.623515	representative	Woesearchaeota-like II	DPANN	Archaea	ggkbase_RIFCSPLOWO2_01_FULL_Woesearchaeota_33_9b	SAMN18341368	d__Archaea;p__Nanoarchaeota;c__Nanoarchaeia;o__SCGC-AAA011-G17;f__;g__;s__	k__Archaea	57.1651	0
ggkbase_RIFCSPLOWO2_01_FULL_Archaea_Woeserachaeota_30_9	SAMN18341365	https://ggkbase.berkeley.edu/RIFCSPLOWO2_01_FULL/organisms/13241	52	554944	752	Rifle_Colorado	2061_0	23	3	0.839272	representative	Woesearchaeota-like II	DPANN	Archaea	ggkbase_RIFCSPLOWO2_01_FULL_Archaea_Woeserachaeota_30_9	SAMN18341365	d__Archaea;p__Nanoarchaeota;c__Nanoarchaeia;o__SCGC-AAA011-G17;f__;g__;s__	k__Archaea	52.8037	2.18069
ggkbase_RIFCSPHIGHO2_01_FULL_Archaea_Woesearchaeota_38_8	SAMN18341311	https://ggkbase.berkeley.edu/RIFCSPHIGHO2_01_FULL/organisms/12562	63	615432	774	Rifle_Colorado	2280_0	29	3	0.908155	representative	Woesearchaeota-like II	DPANN	Archaea	ggkbase_RIFCSPHIGHO2_01_FULL_Archaea_Woesearchaeota_38_8	SAMN18341311	d__Archaea;p__Nanoarchaeota;c__Nanoarchaeia;o__SCGC-AAA011-G17;f__;g__;s__	k__Archaea	60.7836	0
genasci_GD2017-2_S1_QB3_180125_Nano_Woesearchaeota_35_14 (GD2017-2_S1_QB3_180125_Woesearchaeota-II_35_14)	SAMN15434530	https://ggkbase.berkeley.edu/organisms/397387	85	450027	635	Genasci_California	2300_0	28	1	0.896279	representative	Woesearchaeota-like II	DPANN	Archaea	genasci_GD2017-2_S1_QB3_180125_Nano_Woesearchaeota_35_14	Na	d__Archaea;p__Nanoarchaeota;c__Nanoarchaeia;o__SCGC-AAA011-G17;f__;g__;s__	k__Archaea	50.7189	0
genasci_Genasci_Feb2018_S35_SO-1_Nano_Woesearchaeota_32_8 (Genasci_Feb2018_S35_SO-1_Woesearchaeota-II_32_8)	SAMN15435066	https://ggkbase.berkeley.edu/organisms/398669	53	801777	968	Genasci_California	2307_0	30	1	0.873713	representative	Woesearchaeota-like II	DPANN	Archaea	genasci_Genasci_Feb2018_S35_SO-1_Nano_Woesearchaeota_32_8	Na	d__Archaea;p__Nanoarchaeota;c__Nanoarchaeia;o__SCGC-AAA011-G17;f__;g__;s__	k__Archaea	68.2243	0.934579
genasci_S_p1_S3_coassembly_Nano_Woesearchaeota_29_154 (S_p1_S3_coassembly_Woesearchaeota-II_29_154)	SAMN15435891	https://ggkbase.berkeley.edu/organisms/395641	92	926672	1214	Genasci_California	2308_0	32	0	0.898258	representative	Woesearchaeota-like II	DPANN		genasci_S_p1_S3_coassembly_Nano_Woesearchaeota_29_154	Na	d__Archaea;p__Nanoarchaeota;c__Nanoarchaeia;o__SCGC-AAA011-G17;f__;g__;s__	k__Archaea	74.2991	2.80374
genasci_GD18-Feb_Sp1_Nano_Woesearchaeota (GD18-Feb_Sp1_Woesearchaeota-II_31_13)	SAMN15434404	https://ggkbase.berkeley.edu/organisms/398571	1	736702	876	Genasci_California	880_0	32	2	0.896675	representative	Woesearchaeota-like II	DPANN	Archaea	genasci_GD18-Feb_Sp1_Nano_Woesearchaeota	Na	d__Archaea;p__Nanoarchaeota;c__Nanoarchaeia;o__SCGC-AAA011-G17;f__;g__;s__	k__Archaea	78.0374	0
GCA_002688325.1_unclassified_Archaea_miscellaneous	assembly_accession_in_the_genome_name	NA	36	606505	782	NCBI	2014_0	30	2	0.592637	representative	Woesearchaeota-like II	DPANN	cellular organisms,Archaea,unclassified Archaea,unclassified Archaea (miscellaneous),archaeon	GCA_002688325.1_unclassified_Archaea_miscellaneous	Na	d__Archaea;p__Nanoarchaeota;c__Nanoarchaeia;o__SCGC-AAA011-G17;f__ARS1178;g__ARS1178;s__ARS1178 sp002688325	k__Archaea	64.6417	1.86916
ggkbase_RIFOXYB1_FULL_Woesearchaeota_31_12	SAMN18341358	https://ggkbase.berkeley.edu/RIFOXYB1_FULL/organisms/17102	58	868772	1155	Rifle_Colorado	1911_0	29	0	0.905384	representative	Woesearchaeota-like II	DPANN		ggkbase_RIFOXYB1_FULL_Woesearchaeota_31_12	SAMN18341358	d__Archaea;p__Nanoarchaeota;c__Nanoarchaeia;o__SCGC-AAA011-G17;f__ARS1403;g__;s__	k__Archaea	70.0935	0.143781
GCA_002687825.1_Nanoarchaeota	assembly_accession_in_the_genome_name	NA	25	775340	1002	NCBI	1064_0	26	0	0.903405	representative	Woesearchaeota-like II	DPANN	cellular organisms,Archaea,DPANN group,Nanoarchaeota,unclassified Nanoarchaeota,Nanoarchaeota archaeon	GCA_002687825.1_Nanoarchaeota	Na	d__Archaea;p__Nanoarchaeota;c__Nanoarchaeia;o__SCGC-AAA011-G17;f__ARS1403;g__ARS1403;s__ARS1403 sp002687825	k__Archaea	65.4206	0
GCA_002688395.1_Nanoarchaeota	assembly_accession_in_the_genome_name	NA	46	630675	826	NCBI	1065_0	24	0	0.901029	representative	Woesearchaeota-like II	DPANN	cellular organisms,Archaea,DPANN group,Nanoarchaeota,unclassified Nanoarchaeota,Nanoarchaeota archaeon	GCA_002688395.1_Nanoarchaeota	Na	d__Archaea;p__Nanoarchaeota;c__Nanoarchaeia;o__SCGC-AAA011-G17;f__ARS1403;g__ARS1403;s__ARS1403 sp002688395	k__Archaea	61.838	0
GCA_002687185.1_unclassified_Archaea_miscellaneous	assembly_accession_in_the_genome_name	NA	119	1583763	1891	NCBI	2367_0	32	1	0.71536	representative	Woesearchaeota-like II	DPANN	cellular organisms,Archaea,unclassified Archaea,unclassified Archaea (miscellaneous),archaeon	GCA_002687185.1_unclassified_Archaea_miscellaneous	Na	d__Archaea;p__Nanoarchaeota;c__Nanoarchaeia;o__SCGC-AAA011-G17;f__GCA-2687185;g__GCA-2687185;s__GCA-2687185 sp002687185	k__Archaea	69.1589	0
BrettBaker_Meg19_1012_Bin_325	SAMN17217424	https://ggkbase.berkeley.edu/DPANN_genomes_binning/organisms/407135	61	525454	705	Guaymas_Basin	1876_1	31	1	0.911322	representative	Woesearchaeota-like II	DPANN	Archaea	BrettBaker_Meg19_1012_Bin_325	SAMN17217424	d__Archaea;p__Nanoarchaeota;c__Nanoarchaeia;o__SCGC-AAA011-G17;f__GCA-2687815;g__;s__	k__Archaea	64.9533	0
genasci_GD2018-4_B1_QB3_180703_Nano_Woesearchaeota_35_15 (GD2018-4_B1_QB3_180703_Woesearchaeota-II_35_15)	SAMN15434937	https://ggkbase.berkeley.edu/organisms/392758	26	881203	1149	Genasci_California	1904_0	31	0	0.893112	representative	Woesearchaeota-like II	DPANN	Archaea	genasci_GD2018-4_B1_QB3_180703_Nano_Woesearchaeota_35_15	Na	d__Archaea;p__Nanoarchaeota;c__Nanoarchaeia;o__SCGC-AAA011-G17;f__GCA-2688095;g__GCA-2688095;s__	k__Archaea	75.3894	0
ggkbase_RIFCSPLOWO2_01_FULL_Woesearchaeota_35_31	SAMN18341355	https://ggkbase.berkeley.edu/RIFCSPLOWO2_01_FULL/organisms/13140	34	851386	1032	Rifle_Colorado	1905_0	32	0	0.897466	representative	Woesearchaeota-like II	DPANN		ggkbase_RIFCSPLOWO2_01_FULL_Woesearchaeota_35_31	SAMN18341355	d__Archaea;p__Nanoarchaeota;c__Nanoarchaeia;o__SCGC-AAA011-G17;f__GCA-2688095;g__GCA-2688095;s__	k__Archaea	73.8318	0
genasci_GD2017-2_S1_QB3_180125_Nano_Woesearchaeota_32_61 (GD2017-2_S1_QB3_180125_Woesearchaeota-II_32_61)	SAMN15434528	https://ggkbase.berkeley.edu/organisms/397226	50	942196	1159	Genasci_California	1906_0	31	0	0.572051	representative	Woesearchaeota-like II	DPANN	Archaea	genasci_GD2017-2_S1_QB3_180125_Nano_Woesearchaeota_32_61	Na	d__Archaea;p__Nanoarchaeota;c__Nanoarchaeia;o__SCGC-AAA011-G17;f__GCA-2688095;g__GCA-2688095;s__	k__Archaea	70.5607	0
GCA_002688095.1_Nanoarchaeota	assembly_accession_in_the_genome_name	NA	15	605723	759	NCBI	1964_0	29	1	0.9038	representative	Woesearchaeota-like II	DPANN	cellular organisms,Archaea,DPANN group,Nanoarchaeota,unclassified Nanoarchaeota,Nanoarchaeota archaeon	GCA_002688095.1_Nanoarchaeota	Na	d__Archaea;p__Nanoarchaeota;c__Nanoarchaeia;o__SCGC-AAA011-G17;f__GCA-2688095;g__GCA-2688095;s__GCA-2688095 sp002688095	k__Archaea	67.757	0
genasci_S_p2_S4_coassembly_Nano_Woesearchaeota_39_41 (S_p2_S4_coassembly_Woesearchaeota-II_39_41)	SAMN15436042	https://ggkbase.berkeley.edu/organisms/396390	152	927046	1089	Genasci_California	1072_0	28	0	0.92597	representative	Woesearchaeota-like II	DPANN	Archaea	genasci_S_p2_S4_coassembly_Nano_Woesearchaeota_39_41	Na	d__Archaea;p__Nanoarchaeota;c__Nanoarchaeia;o__SCGC-AAA011-G17;f__GW2011-AR17;g__;s__	k__Archaea	60.2804	1.86916
ggkbase_RIFOXYA1_FULL_Woesearchaeota_29_14	SAMN18341373	https://ggkbase.berkeley.edu/RIFOXYA1_FULL/organisms/11646	63	664625	878	Rifle_Colorado	2020_0	34	1	0.91251	representative	Woesearchaeota-like II	DPANN	Archaea	ggkbase_RIFOXYA1_FULL_Woesearchaeota_29_14	SAMN18341373	d__Archaea;p__Nanoarchaeota;c__Nanoarchaeia;o__SCGC-AAA011-G17;f__GW2011-AR17;g__GW2011-AR17;s__	k__Archaea	76.0963	0
ggkbase_RIFOXYB1_FULL_Woesearchaeota_31_16	SAMN18341372	https://ggkbase.berkeley.edu/RIFOXYB1_FULL/organisms/17095	48	645064	796	Rifle_Colorado	2021_0	27	0	0.912906	representative	Woesearchaeota-like II	DPANN	Archaea	ggkbase_RIFOXYB1_FULL_Woesearchaeota_31_16	SAMN18341372	d__Archaea;p__Nanoarchaeota;c__Nanoarchaeia;o__SCGC-AAA011-G17;f__GW2011-AR17;g__GW2011-AR17;s__	k__Archaea	51.4019	0
ggkbase_RIFOXYD2_FULL_Archaea_Woesearchaeota_34_17	SAMN18341361	https://ggkbase.berkeley.edu/RIFOXYD2_FULL/organisms/14562	31	998200	1210	Rifle_Colorado	1851_1	35	2	0.914885	representative	Woesearchaeota-like II	DPANN	AR17, Woesearchaeaota, DPANN, Archaea	ggkbase_RIFOXYD2_FULL_Archaea_Woesearchaeota_34_17	SAMN18341361	d__Archaea;p__Nanoarchaeota;c__Nanoarchaeia;o__SCGC-AAA011-G17;f__GW2011-AR17;g__GW2011-AR17;s__GW2011-AR17 sp10136u	k__Archaea	77.5701	0
ggkbase_RIFCSPLOWO2_01_FULL_Archaea_Woesearchaeota_28_39	SAMN18341376	https://ggkbase.berkeley.edu/RIFCSPLOWO2_01_FULL/organisms/13169	42	1153331	1399	Rifle_Colorado	1844_0	33	0	0.931512	representative	Woesearchaeota-like II	DPANN	Archaea	ggkbase_RIFCSPLOWO2_01_FULL_Archaea_Woesearchaeota_28_39	SAMN18341376	d__Archaea;p__Nanoarchaeota;c__Nanoarchaeia;o__SCGC-AAA011-G17;f__GW2011-AR18;g__;s__	k__Archaea	79.9065	0
genasci_GD2017-2_S2_QB3_180125_Nano_Woesearchaeota_29_9 (GD2017-2_S2_QB3_180125_Woesearchaeota-II_29_9)	SAMN15434594	https://ggkbase.berkeley.edu/organisms/397626	27	782309	958	Genasci_California	1846_0	31	1	0.920032	representative	Woesearchaeota-like II	DPANN	Archaea	genasci_GD2017-2_S2_QB3_180125_Nano_Woesearchaeota_29_9	Na	d__Archaea;p__Nanoarchaeota;c__Nanoarchaeia;o__SCGC-AAA011-G17;f__GW2011-AR18;g__;s__	k__Archaea	70.5607	0
ggkbase_RIFCSPHIGHO2_02_FULL_Archaea_Woesearchaeota_28_36	SAMN18341369	https://ggkbase.berkeley.edu/RIFCSPHIGHO2_02_FULL/organisms/13346	37	815828	952	Rifle_Colorado	1848_0	36	0	0.908947	representative	Woesearchaeota-like II	DPANN	Archaea	ggkbase_RIFCSPHIGHO2_02_FULL_Archaea_Woesearchaeota_28_36	SAMN18341369	d__Archaea;p__Nanoarchaeota;c__Nanoarchaeia;o__SCGC-AAA011-G17;f__GW2011-AR18;g__;s__	k__Archaea	74.7664	0
ggkbase_RIFCSPHIGHO2_02_FULL_Archaea_Woesearchaeota_30_43	SAMN18341353	https://ggkbase.berkeley.edu/RIFCSPHIGHO2_02_FULL/organisms/13337	28	1018737	1195	Rifle_Colorado	1934_0	34	0	0.919636	representative	Woesearchaeota-like II	DPANN	Archaea	ggkbase_RIFCSPHIGHO2_02_FULL_Archaea_Woesearchaeota_30_43	SAMN18341353	d__Archaea;p__Nanoarchaeota;c__Nanoarchaeia;o__SCGC-AAA011-G17;f__GW2011-AR18;g__;s__	k__Archaea	81.5421	0
ggkbase_RIFCSPHIGHO2_02_FULL_Archaea_Woesearchaeota_29_10	SAMN18341359	https://ggkbase.berkeley.edu/RIFCSPHIGHO2_02_FULL/organisms/13364	30	1159343	1384	Rifle_Colorado	1936_0	31	0	0.928741	representative	Woesearchaeota-like II	DPANN		ggkbase_RIFCSPHIGHO2_02_FULL_Archaea_Woesearchaeota_29_10	SAMN18341359	d__Archaea;p__Nanoarchaeota;c__Nanoarchaeia;o__SCGC-AAA011-G17;f__GW2011-AR18;g__;s__	k__Archaea	78.7383	0.934579
ggkbase_RIFCSPHIGHO2_12_FULL_Archaea_Woesearchaeota_30_20	SAMN18341320	https://ggkbase.berkeley.edu/RIFCSPHIGHO2_12_FULL/organisms/13997	52	700147	851	Rifle_Colorado	2231_0	31	0	0.921615	representative	Woesearchaeota-like II	DPANN	Archaea	ggkbase_RIFCSPHIGHO2_12_FULL_Archaea_Woesearchaeota_30_20	SAMN18341320	d__Archaea;p__Nanoarchaeota;c__Nanoarchaeia;o__SCGC-AAA011-G17;f__GW2011-AR18;g__;s__	k__Archaea	70.6386	0
ggkbase_RIFCSPHIGHO2_02_FULL_Archaea_Woesearchaeota_30_12	SAMN18341362	https://ggkbase.berkeley.edu/RIFCSPHIGHO2_02_FULL/organisms/13530	45	972758	1266	Rifle_Colorado	1847_1	34	3	0.868171	representative	Woesearchaeota-like II	DPANN	AR18, Woesearchaeaota, DPANN, Archaea	ggkbase_RIFCSPHIGHO2_02_FULL_Archaea_Woesearchaeota_30_12	SAMN18341362	d__Archaea;p__Nanoarchaeota;c__Nanoarchaeia;o__SCGC-AAA011-G17;f__GW2011-AR18;g__GW2011-AR18;s__GW2011-AR18 sp000806155	k__Archaea	78.7383	0
genasci_GD2017-2_S1_QB3_180125_Nano_Woesearchaeota_32_9 (GD2017-2_S1_QB3_180125_Woesearchaeota-II_32_9)	SAMN15434529	https://ggkbase.berkeley.edu/organisms/397351	51	907905	1157	Genasci_California	1912_0	29	1	0.921615	representative	Woesearchaeota-like II	DPANN	Archaea	genasci_GD2017-2_S1_QB3_180125_Nano_Woesearchaeota_32_9	Na	d__Archaea;p__Nanoarchaeota;c__Nanoarchaeia;o__SCGC-AAA011-G17;f__GW2011-AR20;g__;s__	k__Archaea	65.8879	0
genasci_S_p1_S3_coassembly_Nano_Woesearchaeota_33_315 (S_p1_S3_coassembly_Woesearchaeota-II_33_315)	SAMN15435893	https://ggkbase.berkeley.edu/organisms/395535	33	763120	927	Genasci_California	1913_0	29	2	0.923199	representative	Woesearchaeota-like II	DPANN	Archaea	genasci_S_p1_S3_coassembly_Nano_Woesearchaeota_33_315	Na	d__Archaea;p__Nanoarchaeota;c__Nanoarchaeia;o__SCGC-AAA011-G17;f__GW2011-AR20;g__;s__	k__Archaea	67.757	0.934579
ggkbase_RIFCSPLOWO2_02_FULL_Woesearchaeota_32_17	SAMN18341363	https://ggkbase.berkeley.edu/RIFCSPLOWO2_02_FULL/organisms/14535	30	748631	975	Rifle_Colorado	1914_0	32	1	0.919636	representative	Woesearchaeota-like II	DPANN		ggkbase_RIFCSPLOWO2_02_FULL_Woesearchaeota_32_17	SAMN18341363	d__Archaea;p__Nanoarchaeota;c__Nanoarchaeia;o__SCGC-AAA011-G17;f__GW2011-AR20;g__;s__	k__Archaea	73.3645	0.934579
ggkbase_RIFCSPHIGHO2_02_FULL_Archaea_Woesearchaeota_32_10	SAMN18341345	https://ggkbase.berkeley.edu/RIFCSPHIGHO2_02_FULL/organisms/13610	54	999658	1187	Rifle_Colorado	1958_0	30	3	0.920428	representative	Woesearchaeota-like II	DPANN		ggkbase_RIFCSPHIGHO2_02_FULL_Archaea_Woesearchaeota_32_10	SAMN18341345	d__Archaea;p__Nanoarchaeota;c__Nanoarchaeia;o__SCGC-AAA011-G17;f__GW2011-AR20;g__GCA-2688355;s__	k__Archaea	73.3645	0.934579
GCA_002688355.1_unclassified_Archaea_miscellaneous	assembly_accession_in_the_genome_name	NA	32	962007	1206	NCBI	1850_0	35	3	0.922011	representative	Woesearchaeota-like II	DPANN	cellular organisms,Archaea,unclassified Archaea,unclassified Archaea (miscellaneous),archaeon	GCA_002688355.1_unclassified_Archaea_miscellaneous	Na	d__Archaea;p__Nanoarchaeota;c__Nanoarchaeia;o__SCGC-AAA011-G17;f__GW2011-AR20;g__GCA-2688355;s__GCA-2688355 sp002688355	k__Archaea	78.5047	1.86916
ggkbase_RIFCSPLOWO2_12_FULL_Archaea_Woesearchaeota_33_15	SAMN18341367	https://ggkbase.berkeley.edu/RIFCSPLOWO2_12_FULL/organisms/14339	11	825115	1018	Rifle_Colorado	1662_1	32	1	0.91924	representative	Woesearchaeota-like II	DPANN		ggkbase_RIFCSPLOWO2_12_FULL_Archaea_Woesearchaeota_33_15	SAMN18341367	d__Archaea;p__Nanoarchaeota;c__Nanoarchaeia;o__SCGC-AAA011-G17;f__GW2011-AR20;g__GW2011-AR20;s__GW2011-AR20 sp000830315	k__Archaea	75.4673	0
ggkbase_DUSEL4_archaeon_SCGC_AAA011_G17	Joint Genome Institute (https://genome.jgi.doe.gov/portal/candivSAAA011G17_2/candivSAAA011G17_2.info.html)	https://ggkbase.berkeley.edu/GW2011_AR/organisms/990	38	1021220	1336	Homestake Mine (HSM), South Dakota	1866_1	33	1	0.884402	representative	Woesearchaeota-like II	DPANN		ggkbase_DUSEL4_archaeon_SCGC_AAA011_G17	Na	d__Archaea;p__Nanoarchaeota;c__Nanoarchaeia;o__SCGC-AAA011-G17;f__SCGC-AAA011-G17;g__SCGC-AAA011-G17;s__SCGC-AAA011-G17 sp000402515	k__Archaea	73.1129	0
ggkbase_RIFCSPHIGHO2_02_FULL_Woesearchaeota_36_21	SAMN18341347	https://ggkbase.berkeley.edu/RIFCSPHIGHO2_02_FULL/organisms/13645	24	1039194	1222	Rifle_Colorado	1855_0	33	1	0.891132	representative	Woesearchaeota-like II	DPANN		ggkbase_RIFCSPHIGHO2_02_FULL_Woesearchaeota_36_21	SAMN18341347	d__Archaea;p__Nanoarchaeota;c__Nanoarchaeia;o__SCGC-AAA011-G17;f__UBA489;g__;s__	k__Archaea	78.5047	0
GCA_002505585.1_Candidatus_Woesearchaeota	assembly_accession_in_the_genome_name	NA	21	766458	913	NCBI	1849_1	33	1	0.880048	representative	Woesearchaeota-like II	DPANN	cellular organisms,Archaea,DPANN group,Candidatus Woesearchaeota,Candidatus Woesearchaeota archaeon UBA489	GCA_002505585.1_Candidatus_Woesearchaeota	Na	d__Archaea;p__Nanoarchaeota;c__Nanoarchaeia;o__SCGC-AAA011-G17;f__UBA489;g__UBA489;s__UBA489 sp002505585	k__Archaea	79.4393	0
BrettBaker_Meg22_46_Bin_225	SAMN17217427	https://ggkbase.berkeley.edu/DPANN_genomes_binning/organisms/407203	15	1046156	1135	Guaymas_Basin	1038_0	30	1	0.904196	representative	Mamarchaeota	DPANN		BrettBaker_Meg22_46_Bin_225	SAMN17217427	d__Archaea;p__Nanoarchaeota;c__Nanoarchaeia;o__UBA10117;f__;g__;s__	k__Archaea	77.7259	0.934579
BrettBaker_Meg22_810_Bin_162	SAMN17217428	https://ggkbase.berkeley.edu/DPANN_genomes_binning/organisms/407215	34	700509	850	Guaymas_Basin	1893_0	33	2	0.918052	representative	Mamarchaeota	DPANN		BrettBaker_Meg22_810_Bin_162	SAMN17217428	d__Archaea;p__Nanoarchaeota;c__Nanoarchaeia;o__UBA10117;f__;g__;s__	k__Archaea	76.6355	5.14019
genasci_S_p1_S3_coassembly_Aenigma_Micrachaeota_44_133 (S_p1_S3_coassembly_Mamarchaeota_44_133)	SAMN15435831	https://ggkbase.berkeley.edu/organisms/395534	30	704678	858	Genasci_California	1797_0	30	0	0.920823	representative	Mamarchaeota	DPANN		genasci_S_p1_S3_coassembly_Aenigma_Micrachaeota_44_133	Na	d__Archaea;p__Nanoarchaeota;c__Nanoarchaeia;o__UBA10117;f__UBA10117;g__;s__	k__Archaea	70.0935	0.934579
ggkbase_RIFCSPLOWO2_12_FULL_Novel_Lineage_Archaea_36_25	SAMN18341277	https://ggkbase.berkeley.edu/RIFCSPLOWO2_12_FULL/organisms/14176	20	437743	541	Rifle_Colorado	1813_0	32	1	0.91924	representative	Mamarchaeota	DPANN	Archaea	ggkbase_RIFCSPLOWO2_12_FULL_Novel_Lineage_Archaea_36_25	SAMN18341277	d__Archaea;p__Nanoarchaeota;c__Nanoarchaeia;o__UBA10117;f__UBA10117;g__;s__	k__Archaea	70.7165	0.934579
ggkbase_RIFOXYA1_FULL_Archaea_Novel_lineage_35_35_partial	SAMN18341276	https://ggkbase.berkeley.edu/RIFOXYA1_FULL/organisms/16695	25	290440	373	Rifle_Colorado	1814_0	26	1	0.929533	representative	Mamarchaeota	DPANN	Archaea	ggkbase_RIFOXYA1_FULL_Archaea_Novel_lineage_35_35_partial	SAMN18341276	d__Archaea;p__Nanoarchaeota;c__Nanoarchaeia;o__UBA10117;f__UBA10117;g__;s__	k__Archaea	50.4673	0
ggkbase_RIFOXYA1_FULL_Archea_Novel_Lineage_33_17	SAMN18341275	https://ggkbase.berkeley.edu/RIFOXYA1_FULL/organisms/14007	179	569250	746	Rifle_Colorado	1909_0	26	0	0.515439	representative	Mamarchaeota	DPANN	Archaea	ggkbase_RIFOXYA1_FULL_Archea_Novel_Lineage_33_17	SAMN18341275	d__Archaea;p__Nanoarchaeota;c__Nanoarchaeia;o__UBA10117;f__UBA10117;g__;s__	k__Archaea	60.4361	5.67937
ggkbase_RIFCSPHIGHO2_01_FULL_Archaea_Woesearchaeota_49_8	SAMN18341330	https://ggkbase.berkeley.edu/RIFCSPHIGHO2_01_FULL/organisms/12618	76	745976	903	Rifle_Colorado	1043_0	28	3	0.819873	representative	Woesearchaeota	DPANN	Archaea	ggkbase_RIFCSPHIGHO2_01_FULL_Archaea_Woesearchaeota_49_8	SAMN18341330	d__Archaea;p__Nanoarchaeota;c__Nanoarchaeia;o__Woesearchaeales;f__;g__;s__	k__Archaea	65.109	0
genasci_S_p2_S4_coassembly_Woesearchaeota_52_30	SAMN15436041	https://ggkbase.berkeley.edu/S_p2_S4_coassembly/organisms/396436	116	1260332	1481	Genasci_California	1668_0	26	1	0.676564	representative	Woesearchaeota	DPANN		genasci_S_p2_S4_coassembly_Woesearchaeota_52_30	SAMN15436041	d__Archaea;p__Nanoarchaeota;c__Nanoarchaeia;o__Woesearchaeales;f__;g__;s__	k__Archaea	57.0093	2.18069
genasci_GD2017-2_S2_QB3_180125_Woesearchaeota_45_10	SAMN15434582	https://ggkbase.berkeley.edu/GD2017-2_S2_QB3_180125/organisms/397632	25	1230367	1325	Genasci_California	1869_0	36	2	0.906968	representative	Woesearchaeota	DPANN	Archaea	genasci_GD2017-2_S2_QB3_180125_Woesearchaeota_45_10	SAMN15434582	d__Archaea;p__Nanoarchaeota;c__Nanoarchaeia;o__Woesearchaeales;f__;g__;s__	k__Archaea	88.5514	1.86916
genasci_GD2017-2_S2_QB3_180125_Woesearchaeota_38_10	SAMN15434578	https://ggkbase.berkeley.edu/GD2017-2_S2_QB3_180125/organisms/397844	51	1328539	1568	Genasci_California	1874_0	35	0	0.921219	representative	Woesearchaeota	DPANN		genasci_GD2017-2_S2_QB3_180125_Woesearchaeota_38_10	SAMN15434578	d__Archaea;p__Nanoarchaeota;c__Nanoarchaeia;o__Woesearchaeales;f__;g__;s__	k__Archaea	84.3458	0.934579
genasci_GD2018-4_B1_QB3_180703_Woesearchaeota_47_10	SAMN15434930	https://ggkbase.berkeley.edu/GD2018-4_B1_QB3_180703/organisms/392726	128	1055709	1349	Genasci_California	1960_0	31	0	0.903405	representative	Woesearchaeota	DPANN	Archaea	genasci_GD2018-4_B1_QB3_180703_Woesearchaeota_47_10	SAMN15434930	d__Archaea;p__Nanoarchaeota;c__Nanoarchaeia;o__Woesearchaeales;f__;g__;s__	k__Archaea	71.729	1.00647
BrettBaker_Meg22_1012_Bin_284	SAMN17217429	https://ggkbase.berkeley.edu/DPANN_genomes_binning/organisms/407163	20	667524	758	Guaymas_Basin	2043_1	33	2	0.922803	representative	Woesearchaeota	DPANN	Archaea	BrettBaker_Meg22_1012_Bin_284	SAMN17217429	d__Archaea;p__Nanoarchaeota;c__Nanoarchaeia;o__Woesearchaeales;f__;g__;s__	k__Archaea	78.5047	0.934579
ggkbase_RIFCSPLOWO2_01_FULL_Archaea_Woesearchaeota_41_36	SAMN18341342	https://ggkbase.berkeley.edu/RIFCSPLOWO2_01_FULL/organisms/13249	72	1090117	1299	Rifle_Colorado	2228_0	33	3	0.903009	representative	Woesearchaeota-like I	DPANN		ggkbase_RIFCSPLOWO2_01_FULL_Archaea_Woesearchaeota_41_36	SAMN18341342	d__Archaea;p__Nanoarchaeota;c__Nanoarchaeia;o__Woesearchaeales;f__;g__;s__	k__Archaea	65.6542	3.73832
ggkbase_RIFOXYD1_FULL_Woesearchaeota_39_9.8	SAMN18341332	https://ggkbase.berkeley.edu/RIFOXYD1_FULL/organisms/17300	50	994507	1125	Rifle_Colorado	2229_0	31	2	0.576405	representative	Woesearchaeota-like I	DPANN		ggkbase_RIFOXYD1_FULL_Woesearchaeota_39_9.8	SAMN18341332	d__Archaea;p__Nanoarchaeota;c__Nanoarchaeia;o__Woesearchaeales;f__;g__;s__	k__Archaea	74.2991	0.934579
genasci_Genasci_Feb2018_S36_SO-2_Woesearchaeota_49_29	SAMN15435365	https://ggkbase.berkeley.edu/Genasci_Feb2018_S36_SO-2/organisms/398799	6	1429225	1620	Genasci_California	2314_0	35	3	0.909739	representative	Woesearchaeota	DPANN	Archaea	genasci_Genasci_Feb2018_S36_SO-2_Woesearchaeota_49_29	SAMN15435365	d__Archaea;p__Nanoarchaeota;c__Nanoarchaeia;o__Woesearchaeales;f__;g__;s__	k__Archaea	86.6822	0.934579
genasci_GD2018-4_B1_QB3_180703_Woesearchaeota_44_11	SAMN15434929	https://ggkbase.berkeley.edu/GD2018-4_B1_QB3_180703/organisms/392753	13	1114660	1300	Genasci_California	2324_0	36	3	0.930721	representative	Woesearchaeota	DPANN	Archaea	genasci_GD2018-4_B1_QB3_180703_Woesearchaeota_44_11	SAMN15434929	d__Archaea;p__Nanoarchaeota;c__Nanoarchaeia;o__Woesearchaeales;f__;g__;s__	k__Archaea	79.9065	0
genasci_Genasci_Feb2018_S36_SO-2_Woesearchaeota_46_11	SAMN15435363	https://ggkbase.berkeley.edu/Genasci_Feb2018_S36_SO-2/organisms/398886	41	1074152	1179	Genasci_California	2328_0	33	3	0.908155	representative	Woesearchaeota	DPANN	Archaea	genasci_Genasci_Feb2018_S36_SO-2_Woesearchaeota_46_11	SAMN15435363	d__Archaea;p__Nanoarchaeota;c__Nanoarchaeia;o__Woesearchaeales;f__;g__;s__	k__Archaea	78.271	1.86916
genasci_S_p2_S4_coassembly_Woesearchaeota_48_44	SAMN15436039	https://ggkbase.berkeley.edu/S_p2_S4_coassembly/organisms/396605	84	998943	1036	Genasci_California	2329_0	32	0	0.920428	representative	Woesearchaeota	DPANN	Archaea	genasci_S_p2_S4_coassembly_Woesearchaeota_48_44	SAMN15436039	d__Archaea;p__Nanoarchaeota;c__Nanoarchaeia;o__Woesearchaeales;f__;g__;s__	k__Archaea	72.6636	0.934579
ggkbase_RIFCSPHIGHO2_01_FULL_Archaea_Woesearchaeota_47_16	SAMN18341341	https://ggkbase.berkeley.edu/RIFCSPHIGHO2_01_FULL/organisms/12610	72	1298630	1533	Rifle_Colorado	2360_0	35	1	0.926366	representative	Woesearchaeota	DPANN		ggkbase_RIFCSPHIGHO2_01_FULL_Archaea_Woesearchaeota_47_16	SAMN18341341	d__Archaea;p__Nanoarchaeota;c__Nanoarchaeia;o__Woesearchaeales;f__;g__;s__	k__Archaea	69.5004	0
ggkbase_CG10_big_fil_rev_8_21_14_0_10_Woesearchaeota_30_7_curated	SAMN06659460	https://ggkbase.berkeley.edu/CG10_big_fil_rev_8_21_14_0_10/organisms/337451	85	848216	1000	Crystal_Geyser_Utah	2366_1	28	1	0.675376	representative	Woesearchaeota	DPANN		ggkbase_CG10_big_fil_rev_8_21_14_0_10_Woesearchaeota_30_7_curated	Na	d__Archaea;p__Nanoarchaeota;c__Nanoarchaeia;o__Woesearchaeales;f__;g__;s__	k__Archaea	50.7968	0.934579
genasci_GD2017-1_S_p1_S3_Biohub_170907_Woesearchaeota_45_28	SAMN15434420	https://ggkbase.berkeley.edu/GD2017-1_S_p1_S3_Biohub_170907/organisms/394816	167	908737	1076	Genasci_California	64_0	29	0	0.916865	representative	Woesearchaeota	DPANN		genasci_GD2017-1_S_p1_S3_Biohub_170907_Woesearchaeota_45_28	SAMN15434420	d__Archaea;p__Nanoarchaeota;c__Nanoarchaeia;o__Woesearchaeales;f__;g__;s__	k__Archaea	68.2602	0
genasci_S_p2_S4_coassembly_Woesearchaeota_48_40	SAMN15436038	https://ggkbase.berkeley.edu/S_p2_S4_coassembly/organisms/396306	76	1110837	1216	Genasci_California	718_0	32	0	0.925574	representative	Woesearchaeota	DPANN		genasci_S_p2_S4_coassembly_Woesearchaeota_48_40	SAMN15436038	d__Archaea;p__Nanoarchaeota;c__Nanoarchaeia;o__Woesearchaeales;f__;g__;s__	k__Archaea	77.1028	1.86916
genasci_S_p2_S4_coassembly_Woesearchaeota_49_28	SAMN15436040	https://ggkbase.berkeley.edu/S_p2_S4_coassembly/organisms/396322	92	976379	1046	Genasci_California	954_0	28	0	0.916469	representative	Woesearchaeota	DPANN		genasci_S_p2_S4_coassembly_Woesearchaeota_49_28	SAMN15436040	d__Archaea;p__Nanoarchaeota;c__Nanoarchaeia;o__Woesearchaeales;f__;g__;s__	k__Archaea	63.6772	0
ggkbase_CG07_land_8_20_14_0_80_Woesearchaeota_44_23_curated	SAMN06659256	https://ggkbase.berkeley.edu/CG07_land_8_20_14_0_80/organisms/337358	84	923120	1006	Crystal_Geyser_Utah	1672_1	34	1	0.873317	representative	Woesearchaeota	DPANN	Archaea	ggkbase_CG07_land_8_20_14_0_80_Woesearchaeota_44_23_curated	Na	d__Archaea;p__Nanoarchaeota;c__Nanoarchaeia;o__Woesearchaeales;f__0-14-0-80-44-23;g__0-14-0-80-44-23;s__0-14-0-80-44-23 sp002779235	k__Archaea	84.1121	0.934579
ggkbase_CG10_big_fil_rev_8_21_14_0_10_Woesearchaeota_32_9_curated	SAMN06659462	https://ggkbase.berkeley.edu/CG10_big_fil_rev_8_21_14_0_10/organisms/337456	66	773833	896	Crystal_Geyser_Utah	1365_1	32	0	0.617973	representative	Woesearchaeota	DPANN	Archaea	ggkbase_CG10_big_fil_rev_8_21_14_0_10_Woesearchaeota_32_9_curated	Na	d__Archaea;p__Nanoarchaeota;c__Nanoarchaeia;o__Woesearchaeales;f__21-14-0-10-32-9;g__21-14-0-10-32-9;s__21-14-0-10-32-9 sp002762915	k__Archaea	69.1948	0
genasci_S_p1_S3_coassembly_Aenigma_Micrachaeota_41_83 (S_p1_S3_coassembly_Aenigmarchaeota_41_83)	SAMN15435756	https://ggkbase.berkeley.edu/organisms/395420	97	1069699	1246	Genasci_California	1069_1	32	1	0.91251	representative	Woesearchaeota	DPANN		genasci_S_p1_S3_coassembly_Aenigma_Micrachaeota_41_83	Na	d__Archaea;p__Nanoarchaeota;c__Nanoarchaeia;o__Woesearchaeales;f__ARS49;g__;s__	k__Archaea	75.9346	0
genasci_S_p1_S3_coassembly_Woesearchaeota_37_158	SAMN15435876	https://ggkbase.berkeley.edu/S_p1_S3_coassembly/organisms/395447	37	815648	873	Genasci_California	1690_0	30	1	0.906176	representative	Woesearchaeota	DPANN		genasci_S_p1_S3_coassembly_Woesearchaeota_37_158	SAMN15435876	d__Archaea;p__Nanoarchaeota;c__Nanoarchaeia;o__Woesearchaeales;f__ARS49;g__;s__	k__Archaea	67.9907	0
genasci_S_p1_S3_coassembly_Woesearchaeota_37_38	SAMN15435877	https://ggkbase.berkeley.edu/S_p1_S3_coassembly/organisms/395466	174	756278	960	Genasci_California	1718_0	25	0	0.602534	representative	Woesearchaeota	DPANN		genasci_S_p1_S3_coassembly_Woesearchaeota_37_38	SAMN15435877	d__Archaea;p__Nanoarchaeota;c__Nanoarchaeia;o__Woesearchaeales;f__ARS49;g__;s__	k__Archaea	59.5794	1.86916
BrettBaker_Meg19_1012_Bin_77	SAMN17217424	https://ggkbase.berkeley.edu/DPANN_genomes_binning/organisms/407148	4	1125044	1142	Guaymas_Basin	1957_0	36	3	0.895091	representative	Woesearchaeota	DPANN		BrettBaker_Meg19_1012_Bin_77	SAMN17217424	d__Archaea;p__Nanoarchaeota;c__Nanoarchaeia;o__Woesearchaeales;f__ARS49;g__;s__	k__Archaea	81.0748	0
genasci_GD2018-4_B1_QB3_180703_Woesearchaeota_31_17	SAMN15434927	https://ggkbase.berkeley.edu/GD2018-4_B1_QB3_180703/organisms/392684	25	923817	1066	Genasci_California	2230_0	33	2	0.920823	representative	Woesearchaeota	DPANN	Archaea	genasci_GD2018-4_B1_QB3_180703_Woesearchaeota_31_17	SAMN15434927	d__Archaea;p__Nanoarchaeota;c__Nanoarchaeia;o__Woesearchaeales;f__ARS49;g__;s__	k__Archaea	76.6355	0.934579
genasci_S_p1_S3_coassembly_Woesearchaeota_57_86	SAMN15435886	https://ggkbase.berkeley.edu/S_p1_S3_coassembly/organisms/395827	15	1000058	1149	Genasci_California	2243_0	35	1	0.553444	representative	Woesearchaeota	DPANN		genasci_S_p1_S3_coassembly_Woesearchaeota_57_86	SAMN15435886	d__Archaea;p__Nanoarchaeota;c__Nanoarchaeia;o__Woesearchaeales;f__ARS49;g__;s__	k__Archaea	78.972	0.934579
ggkbase_CG10_big_fil_rev_8_21_14_0_10_Woesearchaeota_37_12_curated	SAMN06659467	https://ggkbase.berkeley.edu/CG10_big_fil_rev_8_21_14_0_10/organisms/337463	19	1351557	1512	Crystal_Geyser_Utah	1879_1	34	1	0.912906	representative	Woesearchaeota	DPANN		ggkbase_CG10_big_fil_rev_8_21_14_0_10_Woesearchaeota_37_12_curated	Na	d__Archaea;p__Nanoarchaeota;c__Nanoarchaeia;o__Woesearchaeales;f__ARS49;g__1-14-0-10-37-12;s__1-14-0-10-37-12 sp002762795	k__Archaea	78.5047	0
genasci_S_p1_S3_coassembly_Woesearchaeota_39_91	SAMN15435879	https://ggkbase.berkeley.edu/S_p1_S3_coassembly/organisms/395459	60	884032	983	Genasci_California	2353_0	25	0	0.869359	representative	Woesearchaeota	DPANN		genasci_S_p1_S3_coassembly_Woesearchaeota_39_91	SAMN15435879	d__Archaea;p__Nanoarchaeota;c__Nanoarchaeia;o__Woesearchaeales;f__ARS49;g__GCA-2687275;s__	k__Archaea	63.785	0
GCA_002687275.1_Candidatus_Woesearchaeota	assembly_accession_in_the_genome_name	NA	55	1087504	1338	NCBI	1886_0	29	1	0.69715	representative	Woesearchaeota	DPANN	cellular organisms,Archaea,DPANN group,Candidatus Woesearchaeota,Candidatus Woesearchaeota archaeon	GCA_002687275.1_Candidatus_Woesearchaeota	Na	d__Archaea;p__Nanoarchaeota;c__Nanoarchaeia;o__Woesearchaeales;f__ARS49;g__GCA-2687275;s__GCA-2687275 sp002687275	k__Archaea	72.6636	0
ggkbase_RIFCSPLOWO2_01_FULL_Archaea_Woesearchaeota_45_21	SAMN18341333	https://ggkbase.berkeley.edu/RIFCSPLOWO2_01_FULL/organisms/13218	71	949821	1175	Rifle_Colorado	2361_0	30	2	0.924386	representative	Woesearchaeota	DPANN		ggkbase_RIFCSPLOWO2_01_FULL_Archaea_Woesearchaeota_45_21	SAMN18341333	d__Archaea;p__Nanoarchaeota;c__Nanoarchaeia;o__Woesearchaeales;f__ARS49;g__SURF-65;s__	k__Archaea	64.486	1.86916
genasci_S_p1_S3_coassembly_Woesearchaeota_45_47	SAMN15435882	https://ggkbase.berkeley.edu/S_p1_S3_coassembly/organisms/395387	40	1132746	1336	Genasci_California	768_0	34	1	0.91251	representative	Woesearchaeota	DPANN		genasci_S_p1_S3_coassembly_Woesearchaeota_45_47	SAMN15435882	d__Archaea;p__Nanoarchaeota;c__Nanoarchaeia;o__Woesearchaeales;f__ARS49;g__SURF-65;s__	k__Archaea	78.5047	0
ggkbase_RIFCSPLOWO2_12_FULL_Archaea_Woesearchaeota_46_25	SAMN18341351	https://ggkbase.berkeley.edu/RIFCSPLOWO2_12_FULL/organisms/14199	26	1552551	1802	Rifle_Colorado	769_0	33	1	0.921219	representative	Woesearchaeota	DPANN		ggkbase_RIFCSPLOWO2_12_FULL_Archaea_Woesearchaeota_46_25	SAMN18341351	d__Archaea;p__Nanoarchaeota;c__Nanoarchaeia;o__Woesearchaeales;f__ARS49;g__SURF-65;s__	k__Archaea	82.9439	0
BrettBaker_AB_69_bin_160	SAMN17217419	https://ggkbase.berkeley.edu/DPANN_genomes_binning/organisms/407126	62	1575208	1682	Guaymas_Basin	1682_0	35	0	0.915677	representative	Woesearchaeota	DPANN		BrettBaker_AB_69_bin_160	Na	d__Archaea;p__Nanoarchaeota;c__Nanoarchaeia;o__Woesearchaeales;f__B29-G15;g__;s__	k__Archaea	78.7383	3.73832
BrettBaker_Meg22_810_Bin_150	SAMN17217428	https://ggkbase.berkeley.edu/DPANN_genomes_binning/organisms/407212	97	1283111	1529	Guaymas_Basin	1870_1	33	2	0.925178	representative	Woesearchaeota	DPANN		BrettBaker_Meg22_810_Bin_150	SAMN17217428	d__Archaea;p__Nanoarchaeota;c__Nanoarchaeia;o__Woesearchaeales;f__B54-G15;g__;s__	k__Archaea	80.8411	7.94393
genasci_S_p2_S4_coassembly_Woesearchaeota_34_95	SAMN15436029	https://ggkbase.berkeley.edu/S_p2_S4_coassembly/organisms/396444	154	1384344	1307	Genasci_California	1028_0	33	0	0.617973	representative	Woesearchaeota	DPANN		genasci_S_p2_S4_coassembly_Woesearchaeota_34_95	SAMN15436029	d__Archaea;p__Nanoarchaeota;c__Nanoarchaeia;o__Woesearchaeales;f__B72-G16;g__;s__	k__Archaea	64.0187	0
ggkbase_RIFCSPHIGHO2_02_FULL_Archaea_Woesearchaeota_32_12	SAMN18341343	https://ggkbase.berkeley.edu/RIFCSPHIGHO2_02_FULL/organisms/13533	44	1237099	1288	Rifle_Colorado	1375_0	34	0	0.933096	representative	Woesearchaeota	DPANN	Archaea	ggkbase_RIFCSPHIGHO2_02_FULL_Archaea_Woesearchaeota_32_12	SAMN18341343	d__Archaea;p__Nanoarchaeota;c__Nanoarchaeia;o__Woesearchaeales;f__B72-G16;g__;s__	k__Archaea	79.9065	0
ggkbase_RIFCSPHIGHO2_02_FULL_Archaea_Woesearchaeota_32_17	SAMN18341326	https://ggkbase.berkeley.edu/RIFCSPHIGHO2_02_FULL/organisms/13481	39	936881	1025	Rifle_Colorado	52_0	35	1	0.926762	representative	Woesearchaeota	DPANN	Archaea	ggkbase_RIFCSPHIGHO2_02_FULL_Archaea_Woesearchaeota_32_17	SAMN18341326	d__Archaea;p__Nanoarchaeota;c__Nanoarchaeia;o__Woesearchaeales;f__B72-G16;g__;s__	k__Archaea	81.6978	1.86916
GCA_002867475.1_Candidatus_Woesearchaeota	assembly_accession_in_the_genome_name	NA	84	1671818	1749	NCBI	436_0	37	2	0.617577	representative	Woesearchaeota	DPANN	cellular organisms,Archaea,DPANN group,Candidatus Woesearchaeota,Candidatus Woesearchaeota archaeon	GCA_002867475.1_Candidatus_Woesearchaeota	Na	d__Archaea;p__Nanoarchaeota;c__Nanoarchaeia;o__Woesearchaeales;f__BM511;g__BM511;s__BM511 sp002867475	k__Archaea	85.0467	1.86916
ggkbase_CG11_big_fil_rev_8_21_14_0_20_Woesearchaeota_43_8_curated	SAMN06659542	https://ggkbase.berkeley.edu/CG11_big_fil_rev_8_21_14_0_20/organisms/337677	143	1840814	1849	Crystal_Geyser_Utah	794_1	35	1	0.802059	representative	Woesearchaeota	DPANN		ggkbase_CG11_big_fil_rev_8_21_14_0_20_Woesearchaeota_43_8_curated	Na	d__Archaea;p__Nanoarchaeota;c__Nanoarchaeia;o__Woesearchaeales;f__CG08-08-20-14;g__CG08-08-20-14;s__CG08-08-20-14 sp002762705	k__Archaea	78.1931	0
BrettBaker_Meg19_1012_Bin_85	SAMN17217424	https://ggkbase.berkeley.edu/DPANN_genomes_binning/organisms/407149	89	525255	736	Guaymas_Basin	1890_1	29	1	0.615598	representative	Woesearchaeota	DPANN	CG_Woesearch_02, Woesearchaeota, Archaea	BrettBaker_Meg19_1012_Bin_85	SAMN17217424	d__Archaea;p__Nanoarchaeota;c__Nanoarchaeia;o__Woesearchaeales;f__CG1-02-33-12;g__CG1-02-33-12;s__	k__Archaea	62.3053	0
BrettBaker_AB_3033_bin_101	SAMN17217421	https://ggkbase.berkeley.edu/DPANN_genomes_binning/organisms/407114	83	961168	1094	Guaymas_Basin	1891_1	29	2	0.777118	representative	Woesearchaeota	DPANN	Woesearchaeota, DPANN, Archaea	BrettBaker_AB_3033_bin_101	Na	d__Archaea;p__Nanoarchaeota;c__Nanoarchaeia;o__Woesearchaeales;f__CG1-02-33-12;g__CG1-02-33-12;s__	k__Archaea	66.9782	0
BrettBaker_Meg22_1214_Bin_140	SAMN17217430	https://ggkbase.berkeley.edu/DPANN_genomes_binning/organisms/407171	182	783254	1063	Guaymas_Basin	1892_1	32	1	0.866192	representative	Woesearchaeota	DPANN	CG_Woesearch_02, Woesearchaeota, Archaea	BrettBaker_Meg22_1214_Bin_140	SAMN17217430	d__Archaea;p__Nanoarchaeota;c__Nanoarchaeia;o__Woesearchaeales;f__CG1-02-33-12;g__CG1-02-33-12;s__	k__Archaea	72.358	0.0718907
ggkbase_CG10_big_fil_rev_8_21_14_0_10_Woesearchaeota_33_12_curated	SAMN06659463	https://ggkbase.berkeley.edu/CG10_big_fil_rev_8_21_14_0_10/organisms/337513	54	1053431	1229	Crystal_Geyser_Utah	1889_1	33	0	0.92597	representative	Woesearchaeota	DPANN	CG_Woesearch_02, Woesearchaeota, Archaea	ggkbase_CG10_big_fil_rev_8_21_14_0_10_Woesearchaeota_33_12_curated	Na	d__Archaea;p__Nanoarchaeota;c__Nanoarchaeia;o__Woesearchaeales;f__CG1-02-33-12;g__CG1-02-33-12;s__CG1-02-33-12 sp002762865	k__Archaea	80.8411	1.86916
GCA_001872825.1_Candidatus_Woesearchaeota	assembly_accession_in_the_genome_name	NA	92	968541	954	NCBI	1371_1	29	2	0.926762	representative	Woesearchaeota	DPANN	cellular organisms,Archaea,DPANN group,Candidatus Woesearchaeota,Candidatus Woesearchaeota archaeon CG1_02_47_18	GCA_001872825.1_Candidatus_Woesearchaeota	Na	d__Archaea;p__Nanoarchaeota;c__Nanoarchaeia;o__Woesearchaeales;f__CG1-02-47-18;g__CG1-02-47-18;s__CG1-02-47-18 sp002763335	k__Archaea	71.4953	1.60556
ggkbase_UBA94	GCA_002503425.1	https://ggkbase.berkeley.edu/parkscprdpann/organisms/375611	106	1546092	1543	Parks_et_al._2017	2322_1	31	0	0.908155	representative	Woesearchaeota	DPANN	CG_Woesearch_03, Woesearchaeota, Archaea	ggkbase_UBA94	Na	d__Archaea;p__Nanoarchaeota;c__Nanoarchaeia;o__Woesearchaeales;f__CG1-02-57-44;g__CG1-02-57-44;s__CG1-02-57-44 sp001871415	k__Archaea	78.3489	0
GCA_002685855.1_Candidatus_Woesearchaeota	assembly_accession_in_the_genome_name	NA	66	953131	1084	NCBI	2036_0	32	2	0.922011	representative	Woesearchaeota	DPANN	cellular organisms,Archaea,DPANN group,Candidatus Woesearchaeota,Candidatus Woesearchaeota archaeon	GCA_002685855.1_Candidatus_Woesearchaeota	Na	d__Archaea;p__Nanoarchaeota;c__Nanoarchaeia;o__Woesearchaeales;f__GCA-2685855;g__GCA-2685855;s__GCA-2685855 sp002685855	k__Archaea	72.4299	0.934579
GCA_002687795.1_Candidatus_Woesearchaeota	assembly_accession_in_the_genome_name	NA	39	925456	1007	NCBI	1413_0	28	2	0.806413	representative	Woesearchaeota	DPANN	cellular organisms,Archaea,DPANN group,Candidatus Woesearchaeota,Candidatus Woesearchaeota archaeon	GCA_002687795.1_Candidatus_Woesearchaeota	Na	d__Archaea;p__Nanoarchaeota;c__Nanoarchaeia;o__Woesearchaeales;f__GCA-2687795;g__GCA-2687795;s__GCA-2687795 sp002687795	k__Archaea	72.0405	0.934579
ggkbase_RIFCSPLOWO2_01_FULL_Archaea_Woesearchaeota_42_17	SAMN18341315	https://ggkbase.berkeley.edu/RIFCSPLOWO2_01_FULL/organisms/12994	4	1159498	1320	Rifle_Colorado	2249_1	37	0	0.928741	representative	Woesearchaeota	DPANN	AR15, Woesearchaeaota, DPANN, Archaea	ggkbase_RIFCSPLOWO2_01_FULL_Archaea_Woesearchaeota_42_17	SAMN18341315	d__Archaea;p__Nanoarchaeota;c__Nanoarchaeia;o__Woesearchaeales;f__GW2011-AR15;g__GW2011-AR15;s__GW2011-AR15 sp000830295	k__Archaea	86.9159	0.934579
genasci_Genasci_Feb2018_S35_SO-1_Woesearchaeota_36_10	SAMN15435049	https://ggkbase.berkeley.edu/Genasci_Feb2018_S35_SO-1/organisms/398511	83	984315	1005	Genasci_California	2247_0	34	1	0.66152	representative	Woesearchaeota	DPANN	Archaea	genasci_Genasci_Feb2018_S35_SO-1_Woesearchaeota_36_10	SAMN15435049	d__Archaea;p__Nanoarchaeota;c__Nanoarchaeia;o__Woesearchaeales;f__GW2011-AR4;g__;s__	k__Archaea	84.2739	0
ggkbase_RIFCSPLOWO2_12_FULL_Archaea_Woesearchaeota_38_19	SAMN18341316	https://ggkbase.berkeley.edu/RIFCSPLOWO2_12_FULL/organisms/14313	58	1336552	1551	Rifle_Colorado	2248_0	36	1	0.924782	representative	Woesearchaeota	DPANN	Archaea	ggkbase_RIFCSPLOWO2_12_FULL_Archaea_Woesearchaeota_38_19	SAMN18341316	d__Archaea;p__Nanoarchaeota;c__Nanoarchaeia;o__Woesearchaeales;f__GW2011-AR4;g__;s__	k__Archaea	90.6542	1.86916
genasci_Genasci_Feb2018_S34_3B_Woesearchaeota_36_15	SAMN15434967	https://ggkbase.berkeley.edu/Genasci_Feb2018_S34_3B/organisms/398194	31	778074	867	Genasci_California	2289_0	27	0	0.930721	representative	Woesearchaeota	DPANN	Archaea	genasci_Genasci_Feb2018_S34_3B_Woesearchaeota_36_15	SAMN15434967	d__Archaea;p__Nanoarchaeota;c__Nanoarchaeia;o__Woesearchaeales;f__GW2011-AR4;g__;s__	k__Archaea	59.1121	0
ggkbase_RIFCSPHIGHO2_02_FULL_Archaea_Woesearchaeota_44_15	SAMN18341338	https://ggkbase.berkeley.edu/RIFCSPHIGHO2_02_FULL/organisms/13439	76	1619066	1749	Rifle_Colorado	2321_0	35	1	0.929137	representative	Woesearchaeota	DPANN	Archaea	ggkbase_RIFCSPHIGHO2_02_FULL_Archaea_Woesearchaeota_44_15	SAMN18341338	d__Archaea;p__Nanoarchaeota;c__Nanoarchaeia;o__Woesearchaeales;f__GW2011-AR4;g__;s__	k__Archaea	88.785	1.40187
genasci_GD2017-2_S2_QB3_180125_Woesearchaeota_40_15	SAMN15434580	https://ggkbase.berkeley.edu/GD2017-2_S2_QB3_180125/organisms/397652	9	1040680	1115	Genasci_California	2284_0	31	1	0.928345	representative	Woesearchaeota	DPANN	Archaea	genasci_GD2017-2_S2_QB3_180125_Woesearchaeota_40_15	SAMN15434580	d__Archaea;p__Nanoarchaeota;c__Nanoarchaeia;o__Woesearchaeales;f__GW2011-AR4;g__GCA-2686855;s__	k__Archaea	66.3551	0
genasci_GD2017-3_B1_QB3_180125_Woesearchaeota_38_13	SAMN15434798	https://ggkbase.berkeley.edu/GD2017-3_B1_QB3_180125/organisms/397623	38	1016230	1145	Genasci_California	2285_0	35	0	0.927949	representative	Woesearchaeota	DPANN	Archaea	genasci_GD2017-3_B1_QB3_180125_Woesearchaeota_38_13	SAMN15434798	d__Archaea;p__Nanoarchaeota;c__Nanoarchaeia;o__Woesearchaeales;f__GW2011-AR4;g__GCA-2686855;s__	k__Archaea	84.5794	0.934579
GCA_002686855.1_Candidatus_Woesearchaeota	assembly_accession_in_the_genome_name	NA	78	1259110	1319	NCBI	437_0	30	1	0.923595	representative	Woesearchaeota	DPANN	cellular organisms,Archaea,DPANN group,Candidatus Woesearchaeota,Candidatus Woesearchaeota archaeon	GCA_002686855.1_Candidatus_Woesearchaeota	Na	d__Archaea;p__Nanoarchaeota;c__Nanoarchaeia;o__Woesearchaeales;f__GW2011-AR4;g__GCA-2686855;s__GCA-2686855 sp002686855	k__Archaea	74.2991	0
genasci_GD18-Feb_Sp1_Woesearchaeota_Maxbin2_028_sub	SAMN15434403	https://ggkbase.berkeley.edu/Genasci_Feb2018_S35_SO-1/organisms/398649	67	1537567	1714	Genasci_California	2252_0	36	3	0.931116	representative	Woesearchaeota	DPANN	Archaea	genasci_GD18-Feb_Sp1_Woesearchaeota_Maxbin2_028_sub	SAMN15434403	d__Archaea;p__Nanoarchaeota;c__Nanoarchaeia;o__Woesearchaeales;f__GW2011-AR4;g__GCA-2688775;s__	k__Archaea	89.9533	0
genasci_S_p2_S4_coassembly_Woesearchaeota_39_97	SAMN15436036	https://ggkbase.berkeley.edu/S_p2_S4_coassembly/organisms/396571	98	1046259	1233	Genasci_California	2259_0	24	0	0.926366	representative	Woesearchaeota	DPANN	Archaea	genasci_S_p2_S4_coassembly_Woesearchaeota_39_97	SAMN15436036	d__Archaea;p__Nanoarchaeota;c__Nanoarchaeia;o__Woesearchaeales;f__GW2011-AR4;g__GCA-2688775;s__	k__Archaea	62.3832	1.86916
genasci_Genasci_Feb2018_S34_3B_Woesearchaeota_38_40	SAMN15434968	https://ggkbase.berkeley.edu/Genasci_Feb2018_S34_3B/organisms/398172	8	1624093	1855	Genasci_California	2260_0	35	3	0.927158	representative	Woesearchaeota	DPANN	Archaea	genasci_Genasci_Feb2018_S34_3B_Woesearchaeota_38_40	SAMN15434968	d__Archaea;p__Nanoarchaeota;c__Nanoarchaeia;o__Woesearchaeales;f__GW2011-AR4;g__GCA-2688775;s__	k__Archaea	89.1745	0
genasci_Genasci_Feb2018_S35_SO-1_Woesearchaeota_38_11	SAMN15435051	https://ggkbase.berkeley.edu/Genasci_Feb2018_S35_SO-1/organisms/398745	95	769657	988	Genasci_California	2261_0	23	0	0.932304	representative	Woesearchaeota	DPANN	Archaea	genasci_Genasci_Feb2018_S35_SO-1_Woesearchaeota_38_11	SAMN15435051	d__Archaea;p__Nanoarchaeota;c__Nanoarchaeia;o__Woesearchaeales;f__GW2011-AR4;g__GCA-2688775;s__	k__Archaea	60.0467	0.0718907
genasci_Genasci_Feb2018_S35_SO-1_Woesearchaeota_34_16	SAMN15435048	https://ggkbase.berkeley.edu/Genasci_Feb2018_S35_SO-1/organisms/398656	154	1136675	1397	Genasci_California	2262_0	29	2	0.683294	representative	Woesearchaeota	DPANN	Archaea	genasci_Genasci_Feb2018_S35_SO-1_Woesearchaeota_34_16	SAMN15435048	d__Archaea;p__Nanoarchaeota;c__Nanoarchaeia;o__Woesearchaeales;f__GW2011-AR4;g__GCA-2688775;s__	k__Archaea	72.352	0.287563
genasci_Genasci_Feb2018_S35_SO-1_Woesearchaeota_39_8	SAMN15435053	https://ggkbase.berkeley.edu/Genasci_Feb2018_S35_SO-1/organisms/398636	104	865977	1097	Genasci_California	2264_0	29	3	0.538401	representative	Woesearchaeota	DPANN	Archaea	genasci_Genasci_Feb2018_S35_SO-1_Woesearchaeota_39_8	SAMN15435053	d__Archaea;p__Nanoarchaeota;c__Nanoarchaeia;o__Woesearchaeales;f__GW2011-AR4;g__GCA-2688775;s__	k__Archaea	62.8864	0
ggkbase_RIFCSPLOWO2_01_FULL_Archaea_Woesearchaeota_38_40	SAMN18341314	https://ggkbase.berkeley.edu/RIFCSPLOWO2_01_FULL/organisms/13255	37	1262951	1448	Rifle_Colorado	2265_0	35	1	0.933492	representative	Woesearchaeota	DPANN	Archaea	ggkbase_RIFCSPLOWO2_01_FULL_Archaea_Woesearchaeota_38_40	SAMN18341314	d__Archaea;p__Nanoarchaeota;c__Nanoarchaeia;o__Woesearchaeales;f__GW2011-AR4;g__GCA-2688775;s__	k__Archaea	85.7477	0
ggkbase_RIFCSPLOWO2_01_FULL_Archaea_Woesearchaeota_35_20	SAMN18341321	https://ggkbase.berkeley.edu/RIFCSPLOWO2_01_FULL/organisms/13077	77	1305313	1552	Rifle_Colorado	2266_0	33	2	0.876485	representative	Woesearchaeota	DPANN	Archaea	ggkbase_RIFCSPLOWO2_01_FULL_Archaea_Woesearchaeota_35_20	SAMN18341321	d__Archaea;p__Nanoarchaeota;c__Nanoarchaeia;o__Woesearchaeales;f__GW2011-AR4;g__GCA-2688775;s__	k__Archaea	83.0997	0
genasci_Genasci_Feb2018_S35_SO-1_Woesearchaeota_39_10	SAMN15435052	https://ggkbase.berkeley.edu/Genasci_Feb2018_S35_SO-1/organisms/398645	81	972971	1211	Genasci_California	2267_0	33	2	0.871734	representative	Woesearchaeota	DPANN	Archaea	genasci_Genasci_Feb2018_S35_SO-1_Woesearchaeota_39_10	SAMN15435052	d__Archaea;p__Nanoarchaeota;c__Nanoarchaeia;o__Woesearchaeales;f__GW2011-AR4;g__GCA-2688775;s__	k__Archaea	70.3271	0.623053
genasci_GD2017-2_S1_QB3_180125_Woesearchaeota_41_17	SAMN15434525	https://ggkbase.berkeley.edu/GD2017-2_S1_QB3_180125/organisms/397467	22	1073004	1240	Genasci_California	2268_1	30	2	0.926762	representative	Woesearchaeota	DPANN	Archaea	genasci_GD2017-2_S1_QB3_180125_Woesearchaeota_41_17	SAMN15434525	d__Archaea;p__Nanoarchaeota;c__Nanoarchaeia;o__Woesearchaeales;f__GW2011-AR4;g__GCA-2688775;s__	k__Archaea	71.2617	0
ggkbase_RIFCSPHIGHO2_02_FULL_Archaea_Woesearchaeota_40_54	SAMN18341313	https://ggkbase.berkeley.edu/RIFCSPHIGHO2_02_FULL/organisms/13398	83	1134885	1365	Rifle_Colorado	2268_2	33	3	0.926762	representative	Woesearchaeota	DPANN	Archaea	ggkbase_RIFCSPHIGHO2_02_FULL_Archaea_Woesearchaeota_40_54	SAMN18341313	d__Archaea;p__Nanoarchaeota;c__Nanoarchaeia;o__Woesearchaeales;f__GW2011-AR4;g__GCA-2688775;s__	k__Archaea	84.8131	0.934579
ggkbase_RIFCSPHIGHO2_01_FULL_Archaea_Woesearchaeota_38_11	SAMN18341312	https://ggkbase.berkeley.edu/RIFCSPHIGHO2_01_FULL/organisms/12533	95	1166480	1403	Rifle_Colorado	2269_0	32	0	0.928741	representative	Woesearchaeota	DPANN	Archaea	ggkbase_RIFCSPHIGHO2_01_FULL_Archaea_Woesearchaeota_38_11	SAMN18341312	d__Archaea;p__Nanoarchaeota;c__Nanoarchaeia;o__Woesearchaeales;f__GW2011-AR4;g__GCA-2688775;s__	k__Archaea	69.8598	0
genasci_Genasci_Feb2018_S35_SO-1_Woesearchaeota_42_26	SAMN15435056	https://ggkbase.berkeley.edu/Genasci_Feb2018_S35_SO-1/organisms/398583	16	1254448	1431	Genasci_California	2270_0	34	2	0.928345	representative	Woesearchaeota	DPANN	Archaea	genasci_Genasci_Feb2018_S35_SO-1_Woesearchaeota_42_26	SAMN15435056	d__Archaea;p__Nanoarchaeota;c__Nanoarchaeia;o__Woesearchaeales;f__GW2011-AR4;g__GCA-2688775;s__	k__Archaea	84.6334	1.40187
genasci_Genasci_Feb2018_S35_SO-1_Woesearchaeota_40_64	SAMN15435055	https://ggkbase.berkeley.edu/Genasci_Feb2018_S35_SO-1/organisms/398659	58	939026	1137	Genasci_California	2272_0	31	1	0.708234	representative	Woesearchaeota	DPANN	Archaea	genasci_Genasci_Feb2018_S35_SO-1_Woesearchaeota_40_64	SAMN15435055	d__Archaea;p__Nanoarchaeota;c__Nanoarchaeia;o__Woesearchaeales;f__GW2011-AR4;g__GCA-2688775;s__	k__Archaea	71.4774	0.934579
genasci_GD2018-4_B1_QB3_180703_Woesearchaeota_40_22	SAMN15434928	https://ggkbase.berkeley.edu/GD2018-4_B1_QB3_180703/organisms/392708	41	1293398	1513	Genasci_California	2274_0	35	2	0.921615	representative	Woesearchaeota	DPANN	Archaea	genasci_GD2018-4_B1_QB3_180703_Woesearchaeota_40_22	SAMN15434928	d__Archaea;p__Nanoarchaeota;c__Nanoarchaeia;o__Woesearchaeales;f__GW2011-AR4;g__GCA-2688775;s__	k__Archaea	85.7477	0
genasci_Genasci_Feb2018_S36_SO-2_Woesearchaeota_37_15	SAMN15435361	https://ggkbase.berkeley.edu/Genasci_Feb2018_S36_SO-2/organisms/398847	65	1264965	1448	Genasci_California	2275_0	32	0	0.927949	representative	Woesearchaeota	DPANN	Archaea	genasci_Genasci_Feb2018_S36_SO-2_Woesearchaeota_37_15	SAMN15435361	d__Archaea;p__Nanoarchaeota;c__Nanoarchaeia;o__Woesearchaeales;f__GW2011-AR4;g__GCA-2688775;s__	k__Archaea	78.8941	0.46729
genasci_GD2017-2_S1_QB3_180125_Woesearchaeota_44_9	SAMN15434526	https://ggkbase.berkeley.edu/GD2017-2_S1_QB3_180125/organisms/397232	143	913844	1102	Genasci_California	2283_1	31	1	0.922803	representative	Woesearchaeota	DPANN	Archaea	genasci_GD2017-2_S1_QB3_180125_Woesearchaeota_44_9	SAMN15434526	d__Archaea;p__Nanoarchaeota;c__Nanoarchaeia;o__Woesearchaeales;f__GW2011-AR4;g__GCA-2688775;s__	k__Archaea	67.1459	0
GCA_002730625.1_Candidatus_Woesearchaeota	assembly_accession_in_the_genome_name	NA	72	864392	949	NCBI	2288_0	24	3	0.753365	representative	Woesearchaeota	DPANN	cellular organisms,Archaea,DPANN group,Candidatus Woesearchaeota,Candidatus Woesearchaeota archaeon	GCA_002730625.1_Candidatus_Woesearchaeota	Na	d__Archaea;p__Nanoarchaeota;c__Nanoarchaeia;o__Woesearchaeales;f__GW2011-AR4;g__GCA-2688925;s__	k__Archaea	55.5536	3.27103
GCA_002688925.1_unclassified_Archaea_miscellaneous	assembly_accession_in_the_genome_name	NA	20	864511	968	NCBI	2294_0	32	2	0.922803	representative	Woesearchaeota	DPANN	cellular organisms,Archaea,unclassified Archaea,unclassified Archaea (miscellaneous),archaeon	GCA_002688925.1_unclassified_Archaea_miscellaneous	Na	d__Archaea;p__Nanoarchaeota;c__Nanoarchaeia;o__Woesearchaeales;f__GW2011-AR4;g__GCA-2688925;s__GCA-2688925 sp002688925	k__Archaea	84.0343	0
ggkbase_RIFCSPHIGHO2_01_FULL_Archaea_Woesearchaeota_57_88	SAMN18341318	https://ggkbase.berkeley.edu/RIFCSPHIGHO2_01_FULL/organisms/12449	82	1117001	1198	Rifle_Colorado	2240_1	35	1	0.928741	representative	Woesearchaeota	DPANN	AR11, Woesearchaeaota, DPANN, Archaea	ggkbase_RIFCSPHIGHO2_01_FULL_Archaea_Woesearchaeota_57_88	SAMN18341318	d__Archaea;p__Nanoarchaeota;c__Nanoarchaeia;o__Woesearchaeales;f__GW2011-AR4;g__GW2011-AR11;s__GW2011-AR11 sp12027u	k__Archaea	77.1028	0
genasci_GD2017-2_S2_QB3_180125_Woesearchaeota_44_14 (GD2017-2_S2_QB3_180125_Woesearchaeota-I_44_14)	SAMN15434593	https://ggkbase.berkeley.edu/organisms/397738	42	953950	1117	Genasci_California	2205_0	29	0	0.91053	representative	Woesearchaeota-like I	DPANN		genasci_GD2017-2_S2_QB3_180125_Woesearchaeota_44_14	Na	d__Archaea;p__Nanoarchaeota;c__Nanoarchaeia;o__Woesearchaeales;f__GW2011-AR9;g__;s__	k__Archaea	61.6822	0
genasci_GD2018-4_B1_QB3_180703_Woesearchaeota_39_9 (GD2018-4_B1_QB3_180703_Woesearchaeota-I_39_9)	SAMN15434935	https://ggkbase.berkeley.edu/organisms/392746	96	920421	1135	Genasci_California	2206_1	32	1	0.931116	representative	Woesearchaeota-like I	DPANN		genasci_GD2018-4_B1_QB3_180703_Woesearchaeota_39_9	Na	d__Archaea;p__Nanoarchaeota;c__Nanoarchaeia;o__Woesearchaeales;f__GW2011-AR9;g__;s__	k__Archaea	75.2336	1.00647
genasci_S_p1_S3_coassembly_Woesearchaeota_38_69 (S_p1_S3_coassembly_Woesearchaeota-I_38_69)	SAMN15435887	https://ggkbase.berkeley.edu/organisms/395498	65	551485	640	Genasci_California	2209_0	25	0	0.87213	representative	Woesearchaeota-like I	DPANN	Archaea	genasci_S_p1_S3_coassembly_Woesearchaeota_38_69	Na	d__Archaea;p__Nanoarchaeota;c__Nanoarchaeia;o__Woesearchaeales;f__GW2011-AR9;g__;s__	k__Archaea	44.3925	0
ggkbase_RIFCSPHIGHO2_02_FULL_Archaea_Woesearchaeota_39_16	SAMN18341344	https://ggkbase.berkeley.edu/RIFCSPHIGHO2_02_FULL/organisms/13542	74	1009623	1135	Rifle_Colorado	2211_0	32	1	0.877276	representative	Woesearchaeota-like I	DPANN		ggkbase_RIFCSPHIGHO2_02_FULL_Archaea_Woesearchaeota_39_16	SAMN18341344	d__Archaea;p__Nanoarchaeota;c__Nanoarchaeia;o__Woesearchaeales;f__GW2011-AR9;g__;s__	k__Archaea	71.9626	0.46729
ggkbase_RIFOXYD1_FULL_Archaea_Woesearchaeota_40_14	SAMN18341334	https://ggkbase.berkeley.edu/RIFOXYD1_FULL/organisms/15477	50	866278	980	Rifle_Colorado	2356_0	29	1	0.933096	representative	Woesearchaeota-like I	DPANN	Archaea	ggkbase_RIFOXYD1_FULL_Archaea_Woesearchaeota_40_14	SAMN18341334	d__Archaea;p__Nanoarchaeota;c__Nanoarchaeia;o__Woesearchaeales;f__GW2011-AR9;g__;s__	k__Archaea	66.9782	1.00647
ggkbase_RIFCSPHIGHO2_01_FULL_Archaea_Woesearchaeota_33_11	SAMN18341327	https://ggkbase.berkeley.edu/RIFCSPHIGHO2_01_FULL/organisms/12539	70	1568270	1672	Rifle_Colorado	46_0	32	3	0.933492	representative	Woesearchaeota-like I	DPANN		ggkbase_RIFCSPHIGHO2_01_FULL_Archaea_Woesearchaeota_33_11	SAMN18341327	d__Archaea;p__Nanoarchaeota;c__Nanoarchaeia;o__Woesearchaeales;f__GW2011-AR9;g__;s__	k__Archaea	76.1682	6.54206
genasci_Genasci_Feb2018_S35_SO-1_Woesearchaeota_35_31 (Genasci_Feb2018_S35_SO-1_Woesearchaeota-I_35_31)	SAMN15435059	https://ggkbase.berkeley.edu/organisms/398544	62	1026428	1138	Genasci_California	881_0	33	1	0.927553	representative	Woesearchaeota-like I	DPANN		genasci_Genasci_Feb2018_S35_SO-1_Woesearchaeota_35_31	Na	d__Archaea;p__Nanoarchaeota;c__Nanoarchaeia;o__Woesearchaeales;f__GW2011-AR9;g__;s__	k__Archaea	73.8318	0
ggkbase_CG10_big_fil_rev_8_21_14_0_10_Woesearchaeota_32_24_curated	SAMN06659461	https://ggkbase.berkeley.edu/CG10_big_fil_rev_8_21_14_0_10/organisms/337454	84	775796	870	Crystal_Geyser_Utah	2072_1	30	1	0.92399	representative	Woesearchaeota-like I	DPANN		ggkbase_CG10_big_fil_rev_8_21_14_0_10_Woesearchaeota_32_24_curated	Na	d__Archaea;p__Nanoarchaeota;c__Nanoarchaeia;o__Woesearchaeales;f__GW2011-AR9;g__1-14-0-10-32-24;s__1-14-0-10-32-24 sp002763025	k__Archaea	64.486	0.934579
ggkbase_CG_4_10_14_0_2_um_filter_Woesearchaeota_33_13_curated	SAMN06659777	https://ggkbase.berkeley.edu/CG_4_10_14_0_2_um_filter/organisms/337918	57	1329853	1469	Crystal_Geyser_Utah	2224_1	35	1	0.91924	representative	Woesearchaeota-like I	DPANN		ggkbase_CG_4_10_14_0_2_um_filter_Woesearchaeota_33_13_curated	Na	d__Archaea;p__Nanoarchaeota;c__Nanoarchaeia;o__Woesearchaeales;f__GW2011-AR9;g__GCA-002792115;s__GCA-002792115 sp002792115	k__Archaea	80.3738	0
GCA_002688265.1_unclassified_Archaea_miscellaneous	assembly_accession_in_the_genome_name	NA	32	1070250	1079	NCBI	2216_0	35	2	0.935075	representative	Woesearchaeota-like I	DPANN	cellular organisms,Archaea,unclassified Archaea,unclassified Archaea (miscellaneous),archaeon	GCA_002688265.1_unclassified_Archaea_miscellaneous	Na	d__Archaea;p__Nanoarchaeota;c__Nanoarchaeia;o__Woesearchaeales;f__GW2011-AR9;g__GCA-2688265;s__GCA-2688265 sp002688265	k__Archaea	74.2991	0.934579
genasci_Genasci_Feb2018_S35_SO-1_Woesearchaeota_44_11 (Genasci_Feb2018_S35_SO-1_Woesearchaeota-I_44_11)	SAMN15435062	https://ggkbase.berkeley.edu/organisms/398510	46	1163668	1301	Genasci_California	2210_0	35	1	0.922011	representative	Woesearchaeota-like I	DPANN		genasci_Genasci_Feb2018_S35_SO-1_Woesearchaeota_44_11	Na	d__Archaea;p__Nanoarchaeota;c__Nanoarchaeia;o__Woesearchaeales;f__GW2011-AR9;g__GW2011-AR9;s__	k__Archaea	80.3738	0.934579
ggkbase_RIFCSPLOWO2_01_FULL_Woesearchaeota_Archaea_41_17	SAMN18341331	https://ggkbase.berkeley.edu/RIFCSPLOWO2_01_FULL/organisms/13003	37	985730	1155	Rifle_Colorado	2363_1	23	0	0.926366	representative	Woesearchaeota-like I	DPANN	Archaea	ggkbase_RIFCSPLOWO2_01_FULL_Woesearchaeota_Archaea_41_17	SAMN18341331	d__Archaea;p__Nanoarchaeota;c__Nanoarchaeia;o__Woesearchaeales;f__GW2011-AR9;g__GW2011-AR9;s__GW2011-AR9 sp10194u	k__Archaea	56.0748	0.934579
GCA_002687775.1_Nanoarchaeota	assembly_accession_in_the_genome_name	NA	20	516264	642	NCBI	2215_0	27	1	0.903405	representative	Woesearchaeota-like I	DPANN	cellular organisms,Archaea,DPANN group,Nanoarchaeota,unclassified Nanoarchaeota,Nanoarchaeota archaeon	GCA_002687775.1_Nanoarchaeota	Na	d__Archaea;p__Nanoarchaeota;c__Nanoarchaeia;o__Woesearchaeales;f__GW2011-AR9;g__NZBF01;s__NZBF01 sp002687775	k__Archaea	51.4378	0
ggkbase_CG10_big_fil_rev_8_21_14_0_10_Woesearchaeota_36_11_curated	SAMN06659466	https://ggkbase.berkeley.edu/CG10_big_fil_rev_8_21_14_0_10/organisms/337462	82	859335	932	Crystal_Geyser_Utah	2225_1	34	0	0.878068	representative	Woesearchaeota-like I	DPANN		ggkbase_CG10_big_fil_rev_8_21_14_0_10_Woesearchaeota_36_11_curated	Na	d__Archaea;p__Nanoarchaeota;c__Nanoarchaeia;o__Woesearchaeales;f__GW2011-AR9;g__PCYB01;s__PCYB01 sp002762845	k__Archaea	74.2991	0
ggkbase_RIFCSPLOWO2_01_FULL_Woesearchaeota_35_30	SAMN18341364	https://ggkbase.berkeley.edu/RIFCSPLOWO2_01_FULL/organisms/13154	73	971719	1120	Rifle_Colorado	2088_0	25	3	0.694774	representative	Woesearchaeota-like I	DPANN		ggkbase_RIFCSPLOWO2_01_FULL_Woesearchaeota_35_30	SAMN18341364	d__Archaea;p__Nanoarchaeota;c__Nanoarchaeia;o__Woesearchaeales;f__GW2011-AR9;g__UBA10204;s__	k__Archaea	56.8536	1.86916
genasci_S_p1_S3_coassembly_Woesearchaeota_44_80 (S_p1_S3_coassembly_Woesearchaeota-I_44_80)	SAMN15435888	https://ggkbase.berkeley.edu/organisms/395332	37	742878	814	Genasci_California	2212_0	31	0	0.927553	representative	Woesearchaeota-like I	DPANN		genasci_S_p1_S3_coassembly_Woesearchaeota_44_80	Na	d__Archaea;p__Nanoarchaeota;c__Nanoarchaeia;o__Woesearchaeales;f__GW2011-AR9;g__UBA10204;s__	k__Archaea	57.4766	0.934579
ggkbase_RIFCSPLOWO2_01_FULL_Woesearchaeota_44_20	SAMN18341360	https://ggkbase.berkeley.edu/RIFCSPLOWO2_01_FULL/organisms/13181	32	1156401	1281	Rifle_Colorado	2213_0	35	2	0.928345	representative	Woesearchaeota-like I	DPANN		ggkbase_RIFCSPLOWO2_01_FULL_Woesearchaeota_44_20	SAMN18341360	d__Archaea;p__Nanoarchaeota;c__Nanoarchaeia;o__Woesearchaeales;f__GW2011-AR9;g__UBA10204;s__	k__Archaea	76.1682	1.24611
genasci_GD2017-2_S1_QB3_180125_Woesearchaeota_42_19 (GD2017-2_S1_QB3_180125_Woesearchaeota-I_42_19)	SAMN15434527	https://ggkbase.berkeley.edu/organisms/397177	23	1008540	1158	Genasci_California	2214_0	33	0	0.925574	representative	Woesearchaeota-like I	DPANN		genasci_GD2017-2_S1_QB3_180125_Woesearchaeota_42_19	Na	d__Archaea;p__Nanoarchaeota;c__Nanoarchaeia;o__Woesearchaeales;f__GW2011-AR9;g__UBA10204;s__	k__Archaea	72.1064	0.934579
ggkbase_RIFCSPHIGHO2_02_FULL_Woesearchaeota_38_13	SAMN18341325	https://ggkbase.berkeley.edu/RIFCSPHIGHO2_02_FULL/organisms/13561	54	1221776	1292	Rifle_Colorado	66_0	36	0	0.92399	representative	Woesearchaeota-like I	DPANN		ggkbase_RIFCSPHIGHO2_02_FULL_Woesearchaeota_38_13	SAMN18341325	d__Archaea;p__Nanoarchaeota;c__Nanoarchaeia;o__Woesearchaeales;f__GW2011-AR9;g__UBA10204;s__	k__Archaea	78.0374	3.73832
genasci_S_p1_S3_coassembly_Woesearchaeota_45_28 (S_p1_S3_coassembly_Woesearchaeota-I_45_28)	SAMN15435889	https://ggkbase.berkeley.edu/organisms/395408	93	649795	743	Genasci_California	68_0	26	1	0.685669	representative	Woesearchaeota-like I	DPANN		genasci_S_p1_S3_coassembly_Woesearchaeota_45_28	Na	d__Archaea;p__Nanoarchaeota;c__Nanoarchaeia;o__Woesearchaeales;f__GW2011-AR9;g__UBA10204;s__	k__Archaea	58.7707	0
genasci_GD2018-4_B1_QB3_180703_Woesearchaeota_39_47 (GD2018-4_B1_QB3_180703_Woesearchaeota-I_39_47)	SAMN15434934	https://ggkbase.berkeley.edu/organisms/392578	2	1479238	1537	Genasci_California	2026_0	35	0	0.898654	representative	Woesearchaeota-like I	DPANN		genasci_GD2018-4_B1_QB3_180703_Woesearchaeota_39_47	Na	d__Archaea;p__Nanoarchaeota;c__Nanoarchaeia;o__Woesearchaeales;f__GW2011-AR9;g__UBA11998;s__	k__Archaea	81.7757	0
GCA_002686315.1_unclassified_Archaea_miscellaneous	assembly_accession_in_the_genome_name	NA	81	1145350	1341	NCBI	2217_0	24	2	0.928741	representative	Woesearchaeota-like I	DPANN	cellular organisms,Archaea,unclassified Archaea,unclassified Archaea (miscellaneous),archaeon	GCA_002686315.1_unclassified_Archaea_miscellaneous	Na	d__Archaea;p__Nanoarchaeota;c__Nanoarchaeia;o__Woesearchaeales;f__GW2011-AR9;g__UBA11998;s__UBA11998 sp002686315	k__Archaea	64.0906	0.934579
ggkbase_CG10_big_fil_rev_8_21_14_0_10_Woesearchaeota_45_16_curated	SAMN06659469	https://ggkbase.berkeley.edu/CG10_big_fil_rev_8_21_14_0_10/organisms/337466	6	1178529	1302	Crystal_Geyser_Utah	2204_1	37	1	0.922407	representative	Woesearchaeota-like I	DPANN		ggkbase_CG10_big_fil_rev_8_21_14_0_10_Woesearchaeota_45_16_curated	Na	d__Archaea;p__Nanoarchaeota;c__Nanoarchaeia;o__Woesearchaeales;f__GW2011-AR9;g__UBA11998;s__UBA11998 sp002762785	k__Archaea	85.514	0
ggkbase_RIFCSPHIGHO2_02_FULL_Archaea_Woesearchaeota_33_21	SAMN18341328	https://ggkbase.berkeley.edu/RIFCSPHIGHO2_02_FULL/organisms/13430	78	1969595	1778	Rifle_Colorado	1029_0	38	1	0.934283	representative	Woesearchaeota	DPANN		ggkbase_RIFCSPHIGHO2_02_FULL_Archaea_Woesearchaeota_33_21	SAMN18341328	d__Archaea;p__Nanoarchaeota;c__Nanoarchaeia;o__Woesearchaeales;f__J091;g__;s__	k__Archaea	85.0467	0.934579
ggkbase_RIFCSPHIGHO2_02_FULL_Archaea_Woesearchaeota_62_20	SAMN18341366	https://ggkbase.berkeley.edu/RIFCSPHIGHO2_02_FULL/organisms/13403	75	1562474	1737	Rifle_Colorado	1383_0	37	1	0.89232	representative	Woesearchaeota	DPANN		ggkbase_RIFCSPHIGHO2_02_FULL_Archaea_Woesearchaeota_62_20	SAMN18341366	d__Archaea;p__Nanoarchaeota;c__Nanoarchaeia;o__Woesearchaeales;f__J091;g__;s__	k__Archaea	85.514	0
genasci_Genasci_Feb2018_S36_SO-2_Woesearchaeota_34_19	SAMN15435360	https://ggkbase.berkeley.edu/Genasci_Feb2018_S36_SO-2/organisms/398761	16	1617290	1720	Genasci_California	2220_0	36	0	0.92597	representative	Woesearchaeota	DPANN		genasci_Genasci_Feb2018_S36_SO-2_Woesearchaeota_34_19	SAMN15435360	d__Archaea;p__Nanoarchaeota;c__Nanoarchaeia;o__Woesearchaeales;f__J091;g__;s__	k__Archaea	88.3178	0.934579
genasci_Genasci_Feb2018_S34_3B_Woesearchaeota_40_14	SAMN15434969	https://ggkbase.berkeley.edu/Genasci_Feb2018_S34_3B/organisms/398148	35	1942393	1833	Genasci_California	2279_0	36	2	0.921615	representative	Woesearchaeota	DPANN		genasci_Genasci_Feb2018_S34_3B_Woesearchaeota_40_14	SAMN15434969	d__Archaea;p__Nanoarchaeota;c__Nanoarchaeia;o__Woesearchaeales;f__J091;g__;s__	k__Archaea	87.3832	0.934579
ggkbase_RIFCSPLOWO2_01_FULL_Archaea_Woesearchaeota_46_24	SAMN18341324	https://ggkbase.berkeley.edu/RIFCSPLOWO2_01_FULL/organisms/12979	23	1605204	1570	Rifle_Colorado	2302_1	36	1	0.931512	representative	Woesearchaeota	DPANN	archaeon GW2011_AR3, Archaea	ggkbase_RIFCSPLOWO2_01_FULL_Archaea_Woesearchaeota_46_24	SAMN18341324	d__Archaea;p__Nanoarchaeota;c__Nanoarchaeia;o__Woesearchaeales;f__J091;g__;s__	k__Archaea	89.2523	0
ggkbase_Candidatus_Woesearchaeota_archaeon_RBG_13_36_6	SAMN04316261	https://ggkbase.berkeley.edu/RBG_13/organisms/18045	63	689463	841	Rifle_Colorado	30_1	26	3	0.534046	representative	Woesearchaeota	DPANN	RBG_13_Woesearchaeota_36_6_curated, Woesearchaeota, DPANN, Archaea	ggkbase_Candidatus_Woesearchaeota_archaeon_RBG_13_36_6	Na	d__Archaea;p__Nanoarchaeota;c__Nanoarchaeia;o__Woesearchaeales;f__J091;g__;s__	k__Archaea	43.7934	0
GCA_001595785.1_unclassified_Euryarchaeota	assembly_accession_in_the_genome_name	NA	47	1480827	1622	NCBI	435_0	36	1	0.930721	representative	Woesearchaeota	DPANN	cellular organisms,Archaea,Euryarchaeota,unclassified Euryarchaeota,unclassified Euryarchaeota (miscellaneous),Euryarchaeota archaeon SM23-78	GCA_001595785.1_unclassified_Euryarchaeota	Na	d__Archaea;p__Nanoarchaeota;c__Nanoarchaeia;o__Woesearchaeales;f__SM23-78;g__SM23-78;s__SM23-78 sp001595785	k__Archaea	82.243	0
ggkbase_RIFCSPHIGHO2_02_FULL_Archaea_Woesearchaeota_36_9	SAMN18341336	https://ggkbase.berkeley.edu/RIFCSPHIGHO2_02_FULL/organisms/13495	74	1424020	1540	Rifle_Colorado	2350_0	35	3	0.827395	representative	Woesearchaeota	DPANN		ggkbase_RIFCSPHIGHO2_02_FULL_Archaea_Woesearchaeota_36_9	SAMN18341336	d__Archaea;p__Nanoarchaeota;c__Nanoarchaeia;o__Woesearchaeales;f__UBA10107;g__;s__	k__Archaea	80.5296	0.934579
ggkbase_RIFCSPHIGHO2_02_FULL_Archaea_Woesearchaeota_39_9	SAMN18341378	https://ggkbase.berkeley.edu/RIFCSPHIGHO2_02_FULL/organisms/13494	91	1291010	1460	Rifle_Colorado	803_0	32	1	0.623911	representative	Woesearchaeota	DPANN		ggkbase_RIFCSPHIGHO2_02_FULL_Archaea_Woesearchaeota_39_9	SAMN18341378	d__Archaea;p__Nanoarchaeota;c__Nanoarchaeia;o__Woesearchaeales;f__UBA10107;g__;s__	k__Archaea	81.3084	0.46729
ggkbase_RIFOXYB1_FULL_Woesearchaeota_37_19	SAMN18341322	https://ggkbase.berkeley.edu/RIFOXYB1_FULL/organisms/11932	44	829352	998	Rifle_Colorado	2295_0	36	1	0.915677	representative	Woesearchaeota	DPANN	Archaea	ggkbase_RIFOXYB1_FULL_Woesearchaeota_37_19	SAMN18341322	d__Archaea;p__Nanoarchaeota;c__Nanoarchaeia;o__Woesearchaeales;f__UBA10107;g__UBA10107;s__UBA10107 sp10107u	k__Archaea	73.3645	0
genasci_GD2017-2_S2_QB3_180125_Woesearchaeota_36_8	SAMN15434577	https://ggkbase.berkeley.edu/GD2017-2_S2_QB3_180125/organisms/397743	97	1366263	1497	Genasci_California	2034_0	30	0	0.934283	representative	Woesearchaeota	DPANN		genasci_GD2017-2_S2_QB3_180125_Woesearchaeota_36_8	SAMN15434577	d__Archaea;p__Nanoarchaeota;c__Nanoarchaeia;o__Woesearchaeales;f__UBA10200;g__UBA10200;s__	k__Archaea	71.1838	0
ggkbase_RIFCSPHIGHO2_02_FULL_Archaea_Woesearchaeota_37_9	SAMN18341370	https://ggkbase.berkeley.edu/RIFCSPHIGHO2_02_FULL/organisms/13480	147	1489138	1545	Rifle_Colorado	2035_0	33	1	0.759699	representative	Woesearchaeota	DPANN		ggkbase_RIFCSPHIGHO2_02_FULL_Archaea_Woesearchaeota_37_9	SAMN18341370	d__Archaea;p__Nanoarchaeota;c__Nanoarchaeia;o__Woesearchaeales;f__UBA10200;g__UBA10200;s__	k__Archaea	75.018	1.24611
genasci_GD2017-2_S2_QB3_180125_Woesearchaeota_49_8	SAMN15434589	https://ggkbase.berkeley.edu/GD2017-2_S2_QB3_180125/organisms/397729	49	888046	1055	Genasci_California	2330_0	33	2	0.803642	representative	Woesearchaeota	DPANN	Archaea	genasci_GD2017-2_S2_QB3_180125_Woesearchaeota_49_8	SAMN15434589	d__Archaea;p__Nanoarchaeota;c__Nanoarchaeia;o__Woesearchaeales;f__UBA10216;g__UBA10216;s__	k__Archaea	76.8692	0
genasci_GD2017-2_S2_QB3_180125_Woesearchaeota_49_32	SAMN15434588	https://ggkbase.berkeley.edu/GD2017-2_S2_QB3_180125/organisms/397654	23	1064605	1183	Genasci_California	2332_0	34	1	0.931512	representative	Woesearchaeota	DPANN	Archaea	genasci_GD2017-2_S2_QB3_180125_Woesearchaeota_49_32	SAMN15434588	d__Archaea;p__Nanoarchaeota;c__Nanoarchaeia;o__Woesearchaeales;f__UBA10216;g__UBA10216;s__	k__Archaea	75	0
genasci_GD2018-4_B1_QB3_180703_Woesearchaeota_47_15	SAMN15434932	https://ggkbase.berkeley.edu/GD2018-4_B1_QB3_180703/organisms/392793	41	1075335	1188	Genasci_California	2333_0	34	3	0.507126	representative	Woesearchaeota	DPANN	Archaea	genasci_GD2018-4_B1_QB3_180703_Woesearchaeota_47_15	SAMN15434931	d__Archaea;p__Nanoarchaeota;c__Nanoarchaeia;o__Woesearchaeales;f__UBA10216;g__UBA10216;s__	k__Archaea	77.3364	2.80374
genasci_Genasci_Feb2018_S36_SO-2_Woesearchaeota_48_19	SAMN15435364	https://ggkbase.berkeley.edu/Genasci_Feb2018_S36_SO-2/organisms/398889	20	1197840	1292	Genasci_California	2334_0	35	3	0.931116	representative	Woesearchaeota	DPANN	Archaea	genasci_Genasci_Feb2018_S36_SO-2_Woesearchaeota_48_19	SAMN15435364	d__Archaea;p__Nanoarchaeota;c__Nanoarchaeia;o__Woesearchaeales;f__UBA10216;g__UBA10216;s__	k__Archaea	85.4361	1.86916
genasci_GD2017-2_S2_QB3_180125_Woesearchaeota_49_15	SAMN15434587	https://ggkbase.berkeley.edu/GD2017-2_S2_QB3_180125/organisms/397708	45	998598	1094	Genasci_California	2335_0	31	0	0.784244	representative	Woesearchaeota	DPANN	Archaea	genasci_GD2017-2_S2_QB3_180125_Woesearchaeota_49_15	SAMN15434587	d__Archaea;p__Nanoarchaeota;c__Nanoarchaeia;o__Woesearchaeales;f__UBA10216;g__UBA10216;s__	k__Archaea	74.2212	0
genasci_GD2018-4_B1_QB3_180703_Woesearchaeota_48_22	SAMN15434933	https://ggkbase.berkeley.edu/GD2018-4_B1_QB3_180703/organisms/392685	81	1177126	1348	Genasci_California	2336_0	34	2	0.936263	representative	Woesearchaeota	DPANN	Archaea	genasci_GD2018-4_B1_QB3_180703_Woesearchaeota_48_22	SAMN15434933	d__Archaea;p__Nanoarchaeota;c__Nanoarchaeia;o__Woesearchaeales;f__UBA10216;g__UBA10216;s__	k__Archaea	80.6075	0
genasci_GD2017-2_S2_QB3_180125_Woesearchaeota_50_8	SAMN15434591	https://ggkbase.berkeley.edu/GD2017-2_S2_QB3_180125/organisms/397930	97	675976	824	Genasci_California	2337_0	23	1	0.519002	representative	Woesearchaeota	DPANN	Archaea	genasci_GD2017-2_S2_QB3_180125_Woesearchaeota_50_8	SAMN15434591	d__Archaea;p__Nanoarchaeota;c__Nanoarchaeia;o__Woesearchaeales;f__UBA10216;g__UBA10216;s__	k__Archaea	51.8692	0.934579
genasci_GD2017-2_S65_QB3_180125_Woesearchaeota_48_59	SAMN15434788	https://ggkbase.berkeley.edu/GD2017-2_S65_QB3_180125/organisms/398015	6	884420	996	Genasci_California	2338_0	32	1	0.925574	representative	Woesearchaeota	DPANN	Archaea	genasci_GD2017-2_S65_QB3_180125_Woesearchaeota_48_59	SAMN15434788	d__Archaea;p__Nanoarchaeota;c__Nanoarchaeia;o__Woesearchaeales;f__UBA10216;g__UBA10216;s__	k__Archaea	74.0654	0
genasci_Genasci_Feb2018_S35_SO-1_Woesearchaeota_46_13	SAMN15435058	https://ggkbase.berkeley.edu/Genasci_Feb2018_S35_SO-1/organisms/398589	14	1228407	1291	Genasci_California	2304_0	36	1	0.921615	representative	Woesearchaeota	DPANN	Archaea	genasci_Genasci_Feb2018_S35_SO-1_Woesearchaeota_46_13	SAMN15435058	d__Archaea;p__Nanoarchaeota;c__Nanoarchaeia;o__Woesearchaeales;f__UBA10216;g__UBA492;s__	k__Archaea	85.7477	0
ggkbase_RIFCSPHIGHO2_02_FULL_Woesearchaeota_45_15	SAMN18341340	https://ggkbase.berkeley.edu/RIFCSPHIGHO2_02_FULL/organisms/13585	45	993512	1117	Rifle_Colorado	2305_0	33	1	0.928345	representative	Woesearchaeota	DPANN	Archaea	ggkbase_RIFCSPHIGHO2_02_FULL_Woesearchaeota_45_15	SAMN18341340	d__Archaea;p__Nanoarchaeota;c__Nanoarchaeia;o__Woesearchaeales;f__UBA10216;g__UBA492;s__	k__Archaea	76.8692	0.934579
genasci_GD2017-2_S2_QB3_180125_Archaea_45_11 (GD2017-2_S2_QB3_180125_Woesearchaeota_45_11)	SAMN15434583	https://ggkbase.berkeley.edu/organisms/397610	108	859205	1115	Genasci_California	951_0	31	0	0.91726	representative	Woesearchaeota	DPANN	Archaea	genasci_GD2017-2_S2_QB3_180125_Archaea_45_11	Na	d__Archaea;p__Nanoarchaeota;c__Nanoarchaeia;o__Woesearchaeales;f__UBA10216;g__UBA492;s__	k__Archaea	67.0561	0
ggkbase_UBA492	GCA_002503745.1	https://ggkbase.berkeley.edu/parkscprdpann/organisms/375626	31	830847	980	Parks_et_al._2017	2303_1	33	3	0.918448	representative	Woesearchaeota	DPANN	Archaea	ggkbase_UBA492	Na	d__Archaea;p__Nanoarchaeota;c__Nanoarchaeia;o__Woesearchaeales;f__UBA10216;g__UBA492;s__UBA492 sp002688315	k__Archaea	77.8037	0
ggkbase_RIFCSPLOWO2_01_FULL_Archaea_Woesearchaeota_50_16	SAMN18341335	https://ggkbase.berkeley.edu/RIFCSPLOWO2_01_FULL/organisms/13186	41	614033	726	Rifle_Colorado	1044_0	26	0	0.901425	representative	Woesearchaeota	DPANN	Archaea	ggkbase_RIFCSPLOWO2_01_FULL_Archaea_Woesearchaeota_50_16	SAMN18341335	d__Archaea;p__Nanoarchaeota;c__Nanoarchaeia;o__Woesearchaeales;f__UBA11716;g__;s__	k__Archaea	64.486	0
genasci_S_p2_S4_coassembly_Woesearchaeota_45_88	SAMN15436037	https://ggkbase.berkeley.edu/S_p2_S4_coassembly/organisms/396597	35	1062683	1201	Genasci_California	2239_0	29	1	0.927949	representative	Woesearchaeota	DPANN	Archaea	genasci_S_p2_S4_coassembly_Woesearchaeota_45_88	SAMN15436037	d__Archaea;p__Nanoarchaeota;c__Nanoarchaeia;o__Woesearchaeales;f__UBA11716;g__;s__	k__Archaea	64.9533	1.86916
ggkbase_RIFCSPLOWO2_01_FULL_Archaea_Woesearchaeota_53_31	SAMN18341317	https://ggkbase.berkeley.edu/RIFCSPLOWO2_01_FULL/organisms/12934	83	1104803	1290	Rifle_Colorado	2242_0	26	0	0.928741	representative	Woesearchaeota	DPANN		ggkbase_RIFCSPLOWO2_01_FULL_Archaea_Woesearchaeota_53_31	SAMN18341317	d__Archaea;p__Nanoarchaeota;c__Nanoarchaeia;o__Woesearchaeales;f__UBA11716;g__;s__	k__Archaea	62.1495	0
ggkbase_RIFCSPHIGHO2_02_FULL_Archaea_Woesearchaeota_36_13	SAMN18341310	https://ggkbase.berkeley.edu/RIFCSPHIGHO2_02_FULL/organisms/13490	62	1302780	1450	Rifle_Colorado	2287_0	34	2	0.931908	representative	Woesearchaeota	DPANN		ggkbase_RIFCSPHIGHO2_02_FULL_Archaea_Woesearchaeota_36_13	SAMN18341310	d__Archaea;p__Nanoarchaeota;c__Nanoarchaeia;o__Woesearchaeales;f__UBA11716;g__;s__	k__Archaea	83.8785	1.86916
ggkbase_RIFCSPHIGHO2_02_FULL_Archaea_Woesearchaeota_41_15	SAMN18341339	https://ggkbase.berkeley.edu/RIFCSPHIGHO2_02_FULL/organisms/13506	54	1349246	1493	Rifle_Colorado	2320_0	35	3	0.913698	representative	Woesearchaeota	DPANN		ggkbase_RIFCSPHIGHO2_02_FULL_Archaea_Woesearchaeota_41_15	SAMN18341339	d__Archaea;p__Nanoarchaeota;c__Nanoarchaeia;o__Woesearchaeales;f__UBA11716;g__;s__	k__Archaea	87.8505	0.934579
genasci_GD2017-2_S2_QB3_180125_Woesearchaeota_45_7	SAMN15434584	https://ggkbase.berkeley.edu/GD2017-2_S2_QB3_180125/organisms/397713	187	1225517	1377	Genasci_California	2351_0	25	0	0.566508	representative	Woesearchaeota	DPANN		genasci_GD2017-2_S2_QB3_180125_Woesearchaeota_45_7	SAMN15434584	d__Archaea;p__Nanoarchaeota;c__Nanoarchaeia;o__Woesearchaeales;f__UBA11716;g__;s__	k__Archaea	64.4081	1.86916
genasci_GD2017-2_S2_QB3_180125_Woesearchaeota_46_18	SAMN15434585	https://ggkbase.berkeley.edu/GD2017-2_S2_QB3_180125/organisms/397593	44	1514466	1542	Genasci_California	2352_0	31	1	0.916073	representative	Woesearchaeota	DPANN		genasci_GD2017-2_S2_QB3_180125_Woesearchaeota_46_18	SAMN15434585	d__Archaea;p__Nanoarchaeota;c__Nanoarchaeia;o__Woesearchaeales;f__UBA11716;g__;s__	k__Archaea	76.33	0
ggkbase_UBA119	GCA_002505945.1	https://ggkbase.berkeley.edu/parkscprdpann/organisms/375615	86	1041545	1042	Parks_et_al._2017	1030_1	31	1	0.694378	representative	Woesearchaeota	DPANN		ggkbase_UBA119	Na	d__Archaea;p__Nanoarchaeota;c__Nanoarchaeia;o__Woesearchaeales;f__UBA119;g__UBA119;s__UBA119 sp002505945	k__Archaea	69.2487	0.934579
genasci_S_p1_S3_coassembly_Woesearchaeota_45_29	SAMN15435881	https://ggkbase.berkeley.edu/S_p1_S3_coassembly/organisms/395411	118	663514	739	Genasci_California	1071_0	28	0	0.535234	representative	Woesearchaeota	DPANN	Archaea	genasci_S_p1_S3_coassembly_Woesearchaeota_45_29	SAMN15435881	d__Archaea;p__Nanoarchaeota;c__Nanoarchaeia;o__Woesearchaeales;f__UBA12501;g__;s__	k__Archaea	60.2804	0
genasci_GD2017-2_S2_QB3_180125_Woesearchaeota_50_10	SAMN15434590	https://ggkbase.berkeley.edu/GD2017-2_S2_QB3_180125/organisms/397609	66	1080595	1187	Genasci_California	1373_0	32	0	0.927949	representative	Woesearchaeota	DPANN	Archaea	genasci_GD2017-2_S2_QB3_180125_Woesearchaeota_50_10	SAMN15434590	d__Archaea;p__Nanoarchaeota;c__Nanoarchaeia;o__Woesearchaeales;f__UBA12501;g__;s__	k__Archaea	73.2926	0
ggkbase_CG10_big_fil_rev_8_21_14_0_10_Woesearchaeota_44_13_curated	SAMN06659468	https://ggkbase.berkeley.edu/CG10_big_fil_rev_8_21_14_0_10/organisms/337614	36	1515128	1566	Crystal_Geyser_Utah	2244_1	35	2	0.930721	representative	Woesearchaeota	DPANN		ggkbase_CG10_big_fil_rev_8_21_14_0_10_Woesearchaeota_44_13_curated	Na	d__Archaea;p__Nanoarchaeota;c__Nanoarchaeia;o__Woesearchaeales;f__UBA12501;g__1-14-0-10-44-13;s__1-14-0-10-44-13 sp002762985	k__Archaea	85.9813	0.934579
ggkbase_UBA153	GCA_002503705.1	https://ggkbase.berkeley.edu/parkscprdpann/organisms/375617	95	1238951	1310	Parks_et_al._2017	716_1	36	1	0.930721	representative	Woesearchaeota	DPANN		ggkbase_UBA153	Na	d__Archaea;p__Nanoarchaeota;c__Nanoarchaeia;o__Woesearchaeales;f__UBA525;g__UBA153;s__UBA153 sp002503705	k__Archaea	78.4508	0
ggkbase_UBA525	GCA_002498125.1	https://ggkbase.berkeley.edu/parkscprdpann/organisms/375635	35	1358156	1555	Parks_et_al._2017	2241_1	35	2	0.913302	representative	Woesearchaeota	DPANN		ggkbase_UBA525	Na	d__Archaea;p__Nanoarchaeota;c__Nanoarchaeia;o__Woesearchaeales;f__UBA525;g__UBA525;s__UBA525 sp002498125	k__Archaea	82.243	0.934579
ggkbase_RIFOXYA2_FULL_Woesearchaeota_33_15	SAMN18341374	https://ggkbase.berkeley.edu/RIFOXYA2_FULL/organisms/11707	58	1367338	1540	Rifle_Colorado	1799_0	36	0	0.923199	representative	Woesearchaeota	DPANN		ggkbase_RIFOXYA2_FULL_Woesearchaeota_33_15	SAMN18341374	d__Archaea;p__Nanoarchaeota;c__Nanoarchaeia;o__Woesearchaeales;f__UBA9642;g__UBA9642;s__UBA9642 sp12459u	k__Archaea	82.7103	0
genasci_S_p1_S3_coassembly_Woesearchaeota_52_42	SAMN15435884	https://ggkbase.berkeley.edu/S_p1_S3_coassembly/organisms/395388	103	823675	952	Genasci_California	2323_0	29	0	0.899446	representative	Woesearchaeota	DPANN	Archaea	genasci_S_p1_S3_coassembly_Woesearchaeota_52_42	SAMN15435884	d__Archaea;p__Nanoarchaeota;c__Nanoarchaeia;o__Woesearchaeales;f__UBA9989;g__;s__	k__Archaea	68.7815	0
ggkbase_RIFCSPHIGHO2_02_FULL_Archaea_Woesearchaeota_45_17	SAMN18341337	https://ggkbase.berkeley.edu/RIFCSPHIGHO2_02_FULL/organisms/13341	50	1713271	1779	Rifle_Colorado	2348_1	34	2	0.897862	representative	Woesearchaeota	DPANN	AR4, Woesearchaeaota, DPANN, Archaea	ggkbase_RIFCSPHIGHO2_02_FULL_Archaea_Woesearchaeota_45_17	SAMN18341337	d__Archaea;p__Nanoarchaeota;c__Nanoarchaeia;o__Woesearchaeales;f__UBA9989;g__UBA9989;s__UBA9989 sp9989u	k__Archaea	84.3458	0
BrettBaker_AB_1215_Bin_137	SAMN17217420	https://ggkbase.berkeley.edu/DPANN_genomes_binning/organisms/407107	18	788277	867	Guaymas_Basin	1898_1	36	1	0.91251	representative	DPANN_Novel_lineage_III	DPANN	Archaea	BrettBaker_AB_1215_Bin_137	SAMN17217420	d__Archaea;p__Nanohaloarchaeota;c__Nanosalinia;o__Nanosalinales;f__;g__;s__	k__Archaea	79.9065	0
GCA_001563875.1_Candidatus_Nanohaloarchaeota	assembly_accession_in_the_genome_name	NA	26	709831	860	NCBI	75_1	35	0	0.907759	representative	Nanohaloarchaeota	DPANN	cellular organisms,Archaea,DPANN group,Candidatus Nanohaloarchaeota,Nanohaloarchaea,unclassified Nanohaloarchaea,Nanohaloarchaea archaeon B1-Br10_U2g1	GCA_001563875.1_Candidatus_Nanohaloarchaeota	Na	d__Archaea;p__Nanohaloarchaeota;c__Nanosalinia;o__Nanosalinales;f__Nanosalinaceae;g__B1-Br10-U2g19;s__B1-Br10-U2g19 sp001563875	k__Archaea	82.1651	0
GCA_001564035.1_Candidatus_Nanohaloarchaeota	assembly_accession_in_the_genome_name	NA	52	581882	731	NCBI	752_0	27	1	0.657165	representative	Nanohaloarchaeota	DPANN	cellular organisms,Archaea,DPANN group,Candidatus Nanohaloarchaeota,Nanohaloarchaea,unclassified Nanohaloarchaea,Nanohaloarchaea archaeon PL-Br10_U2g27	GCA_001564035.1_Candidatus_Nanohaloarchaeota	Na	d__Archaea;p__Nanohaloarchaeota;c__Nanosalinia;o__Nanosalinales;f__Nanosalinaceae;g__B1-Br10-U2g21;s__B1-Br10-U2g21 sp001564035	k__Archaea	70.2492	0.934579
GCA_001564145.1_Candidatus_Nanohaloarchaeota	assembly_accession_in_the_genome_name	NA	35	526182	645	NCBI	78_0	23	3	0.603325	representative	Nanohaloarchaeota	DPANN	cellular organisms,Archaea,DPANN group,Candidatus Nanohaloarchaeota,Nanohaloarchaea,unclassified Nanohaloarchaea,Nanohaloarchaea archaeon B1-Br10_U2g29	GCA_001564145.1_Candidatus_Nanohaloarchaeota	Na	d__Archaea;p__Nanohaloarchaeota;c__Nanosalinia;o__Nanosalinales;f__Nanosalinaceae;g__B1-Br10-U2g21;s__B1-Br10-U2g21 sp001564145	k__Archaea	67.2118	1.00647
GCA_001761425.1_Candidatus_Nanohaloarchaeota	assembly_accession_in_the_genome_name	NA	1	1118574	1222	NCBI	79_1	37	0	0.913302	representative	Nanohaloarchaeota	DPANN	cellular organisms,Archaea,DPANN group,Candidatus Nanohaloarchaeota,Nanohaloarchaea,unclassified Nanohaloarchaea,Nanohaloarchaea archaeon SG9	GCA_001761425.1_Candidatus_Nanohaloarchaeota	Na	d__Archaea;p__Nanohaloarchaeota;c__Nanosalinia;o__Nanosalinales;f__Nanosalinaceae;g__SG9;s__SG9 sp001761425	k__Archaea	87.7726	0
GCA_003009815.1_Candidatus_Nanohaloarchaeota	assembly_accession_in_the_genome_name	NA	51	661323	831	NCBI	71_1	36	3	0.912114	representative	Nanohaloarchaeota	DPANN	cellular organisms,Archaea,DPANN group,Candidatus Nanohaloarchaeota,Nanohaloarchaea,unclassified Nanohaloarchaea,Nanohaloarchaea archaeon SW_4_43_9	GCA_003009815.1_Candidatus_Nanohaloarchaeota	Na	d__Archaea;p__Nanohaloarchaeota;c__Nanosalinia;o__Nanosalinales;f__Nanosalinaceae;g__SW-4-43-9;s__SW-4-43-9 sp003009815	k__Archaea	74.5567	0.934579
GCA_003009795.1_Candidatus_Nanohaloarchaeota	assembly_accession_in_the_genome_name	NA	1	956550	1087	NCBI	71_3	37	2	0.912114	representative	Nanohaloarchaeota	DPANN	cellular organisms,Archaea,DPANN group,Candidatus Nanohaloarchaeota,Nanohaloarchaea,unclassified Nanohaloarchaea,Nanohaloarchaea archaeon SW_7_43_1	GCA_003009795.1_Candidatus_Nanohaloarchaeota	Na	d__Archaea;p__Nanohaloarchaeota;c__Nanosalinia;o__Nanosalinales;f__Nanosalinaceae;g__SW-7-43-1;s__SW-7-43-1 sp003009795	k__Archaea	84.9688	2.80374
genasci_GD2017-2_S1_QB3_180125_Aenigma_Micrachaeota_56_17 (GD2017-2_S1_QB3_180125_Aenigmarchaeota_56_17)	SAMN15434453	https://ggkbase.berkeley.edu/organisms/397206	1	874769	1039	Genasci_California	1033_0	33	0	0.812352	representative	Aenigmarchaeota	DPANN		genasci_GD2017-2_S1_QB3_180125_Aenigma_Micrachaeota_56_17	Na	d__Archaea;p__PWEA01;c__PWEA01;o__PWEA01;f__;g__;s__	k__Archaea	82.243	0
genasci_S_p1_S3_coassembly_Aenigma_Micrachaeota_53_25 (S_p1_S3_coassembly_Aenigmarchaeota_53_25)	SAMN15435759	https://ggkbase.berkeley.edu/organisms/395409	90	540470	680	Genasci_California	1040_0	31	1	0.786619	representative	Aenigmarchaeota	DPANN		genasci_S_p1_S3_coassembly_Aenigma_Micrachaeota_53_25	Na	d__Archaea;p__PWEA01;c__PWEA01;o__PWEA01;f__;g__;s__	k__Archaea	66.1395	2.33645
ggkbase_UBA543	GCA_002502135.1	https://ggkbase.berkeley.edu/parkscprdpann/organisms/375883	23	733777	831	Parks_et_al._2017	1543_1	33	1	0.893112	representative	DPANN_UAP2	DPANN		ggkbase_UBA543	Na	d__Archaea;p__Undinarchaeota;c__Undinarchaeia;o__Undinarchaeales;f__UBA543;g__UBA543;s__UBA543 sp002502135	k__Archaea	79.9065	0
ggkbase_UBA55	GCA_002495465.1	https://ggkbase.berkeley.edu/parkscprdpann/organisms/375884	19	613502	705	Parks_et_al._2017	2250_1	34	2	0.844022	representative	DPANN_UAP2	DPANN	Archaea	ggkbase_UBA55	Na	d__Archaea;p__Undinarchaeota;c__Undinarchaeia;o__Undinarchaeales;f__UBA55;g__UBA55;s__UBA55 sp002495465	k__Archaea	82.5545	0
ggkbase_UBA490	GCA_002494525.1	https://ggkbase.berkeley.edu/parkscprdpann/organisms/375882	11	635160	719	Parks_et_al._2017	2251_1	37	1	0.92399	representative	DPANN_UAP2	DPANN	Archaea	ggkbase_UBA490	Na	d__Archaea;p__Undinarchaeota;c__Undinarchaeia;o__Undinarchaeales;f__UBA55;g__UBA55;s__UBA55 sp002687935	k__Archaea	89.7196	0
GCA_003144275.1_Candidatus_Heimdallarchaeota	assembly_accession_in_the_genome_name	NA	103	3948260	3621	NCBI	1805_0	36	2	0.511085	representative	ASGARD_Heimdallarchaeota	non-DPANN	cellular organisms,Archaea,Asgard group,Candidatus Heimdallarchaeota,Candidatus Heimdallarchaeota archaeon B3-JM-08	GCA_003144275.1_Candidatus_Heimdallarchaeota	Na	d__Archaea;p__Asgardarchaeota;c__Heimdallarchaeia;o__LC-3;f__B3-JM-08;g__B3-JM-08;s__B3-JM-08 sp003144275	k__Archaea	93.6916	1.86916
GCA_001940755.1_Candidatus_Heimdallarchaeota	assembly_accession_in_the_genome_name	NA	225	2278690	2365	NCBI	1437_0	32	0	0.581948	representative	ASGARD_Heimdallarchaeota	non-DPANN	cellular organisms,Archaea,Asgard group,Candidatus Heimdallarchaeota,Candidatus Heimdallarchaeota archaeon AB_125	GCA_001940755.1_Candidatus_Heimdallarchaeota	Na	d__Archaea;p__Asgardarchaeota;c__Heimdallarchaeia;o__UBA460;f__UBA460;g__UBA460;s__UBA460 sp001940755	k__Archaea	79.3674	2.33645
GCA_002825535.1_Candidatus_Thorarchaeota	assembly_accession_in_the_genome_name	NA	390	4389059	4510	NCBI	55_1	34	2	0.56057	representative	ASGARD_Thorarchaeota	non-DPANN	cellular organisms,Archaea,Asgard group,Candidatus Thorarchaeota,Candidatus Thorarchaeota archaeon MP9T_1	GCA_002825535.1_Candidatus_Thorarchaeota	Na	d__Archaea;p__Asgardarchaeota;c__Thorarchaeia;o__Thorarchaeales;f__Thorarchaeaceae;g__MP8T-1;s__MP8T-1 sp002825535	k__Archaea	84.5794	1.00647
GCA_001940705.1_Candidatus_Thorarchaeota	assembly_accession_in_the_genome_name	NA	264	2855654	2957	NCBI	58_0	34	1	0.533254	representative	ASGARD_Thorarchaeota	non-DPANN	cellular organisms,Archaea,Asgard group,Candidatus Thorarchaeota,Candidatus Thorarchaeota archaeon AB_25	GCA_001940705.1_Candidatus_Thorarchaeota	Na	d__Archaea;p__Asgardarchaeota;c__Thorarchaeia;o__Thorarchaeales;f__Thorarchaeaceae;g__SMTZ1-45;s__SMTZ1-45 sp001940705	k__Archaea	90.115	3.18716
GCA_002825515.1_Candidatus_Thorarchaeota	assembly_accession_in_the_genome_name	NA	235	3487971	3694	NCBI	57_0	34	2	0.591449	representative	ASGARD_Thorarchaeota	non-DPANN	cellular organisms,Archaea,Asgard group,Candidatus Thorarchaeota,Candidatus Thorarchaeota archaeon MP11T_1	GCA_002825515.1_Candidatus_Thorarchaeota	Na	d__Archaea;p__Asgardarchaeota;c__Thorarchaeia;o__Thorarchaeales;f__Thorarchaeaceae;g__SMTZ1-45;s__SMTZ1-45 sp002825515	k__Archaea	90.1869	2.33645
GCA_001563325.1_Candidatus_Thorarchaeota	assembly_accession_in_the_genome_name	NA	266	3263991	3403	NCBI	1694_0	35	2	0.592241	representative	ASGARD_Thorarchaeota	non-DPANN	cellular organisms,Archaea,Asgard group,Candidatus Thorarchaeota,Candidatus Thorarchaeota archaeon SMTZ1-83	GCA_001563325.1_Candidatus_Thorarchaeota	Na	d__Archaea;p__Asgardarchaeota;c__Thorarchaeia;o__Thorarchaeales;f__Thorarchaeaceae;g__SMTZ1-83;s__SMTZ1-83 sp001563325	k__Archaea	90.1869	6.54206
GCA_001515215.1_Hadesarchaea	assembly_accession_in_the_genome_name	NA	36	1206198	1323	NCBI	1179_0	36	1	0.93943	representative	Euryarchaeota_Cluster_I_Hadesarchaea	non-DPANN	cellular organisms,Archaea,Euryarchaeota,Hadesarchaea,unclassified Hadesarchaea,Hadesarchaea archaeon YNP_N21	GCA_001515215.1_Hadesarchaea	Na	d__Archaea;p__Hadarchaeota;c__Hadarchaeia;o__Hadarchaeales;f__;g__;s__	p__Euryarchaeota	77.6	5.6
GCA_001515185.1_Hadesarchaea	assembly_accession_in_the_genome_name	NA	77	786381	984	NCBI	1746_0	31	1	0.942597	representative	Euryarchaeota_Cluster_I_Hadesarchaea	non-DPANN	cellular organisms,Archaea,Euryarchaeota,Hadesarchaea,unclassified Hadesarchaea,Hadesarchaea archaeon DG-33	GCA_001515185.1_Hadesarchaea	Na	d__Archaea;p__Hadarchaeota;c__Hadarchaeia;o__Hadarchaeales;f__Hadarchaeaceae;g__DG-33;s__DG-33 sp001515185	p__Euryarchaeota	63.8667	0.8
GCA_001515205.2_Hadesarchaea	assembly_accession_in_the_genome_name	NA	64	1231125	1350	NCBI	1178_0	36	0	0.935075	representative	Euryarchaeota_Cluster_I_Hadesarchaea	non-DPANN	cellular organisms,Archaea,Euryarchaeota,Hadesarchaea,unclassified Hadesarchaea,Hadesarchaea archaeon YNP_45	GCA_001515205.2_Hadesarchaea	Na	d__Archaea;p__Hadarchaeota;c__Hadarchaeia;o__Hadarchaeales;f__Hadarchaeaceae;g__Hadarchaeum;s__Hadarchaeum yellowstonense	k__Archaea	89.7196	1.86916
GCA_002010195.1_Archaeoglobi	assembly_accession_in_the_genome_name	NA	120	1966558	2154	NCBI	1507_1	38	0	0.929533	representative	Euryarchaeota_Cluster_II_Archaeoglobi	non-DPANN	cellular organisms,Archaea,Euryarchaeota,Archaeoglobi,Archaeoglobales,Archaeoglobaceae,Archaeoglobus,Archaeoglobus sp. JdFR-32	GCA_002010195.1_Archaeoglobi	Na	d__Archaea;p__Halobacteriota;c__Archaeoglobi;o__Archaeoglobales;f__Archaeoglobaceae;g__Archaeoglobus_A;s__Archaeoglobus_A sp002010195	p__Euryarchaeota	99.3464	0
GCA_002011215.1_Archaeoglobi	assembly_accession_in_the_genome_name	NA	154	2701738	2851	NCBI	1508_0	38	3	0.936659	representative	Euryarchaeota_Cluster_II_Archaeoglobi	non-DPANN	cellular organisms,Archaea,Euryarchaeota,Archaeoglobi,Archaeoglobales,Archaeoglobaceae,Archaeoglobus,Archaeoglobus sp. JdFR-24	GCA_002011215.1_Archaeoglobi	Na	d__Archaea;p__Halobacteriota;c__Archaeoglobi;o__Archaeoglobales;f__Archaeoglobaceae;g__Archaeoglobus_A;s__Archaeoglobus_A sp002011215	p__Euryarchaeota	100	8.16993
GCA_002011235.1_Archaeoglobi	assembly_accession_in_the_genome_name	NA	67	2360045	2583	NCBI	1500_1	38	0	0.929533	representative	Euryarchaeota_Cluster_II_Archaeoglobi	non-DPANN	cellular organisms,Archaea,Euryarchaeota,Archaeoglobi,Archaeoglobales,Archaeoglobaceae,Archaeoglobus,Archaeoglobus sp. JdFR-27	GCA_002011235.1_Archaeoglobi	Na	d__Archaea;p__Halobacteriota;c__Archaeoglobi;o__Archaeoglobales;f__Archaeoglobaceae;g__Archaeoglobus_A;s__Archaeoglobus_A sp002011235	p__Euryarchaeota	94.7712	3.26797
GCA_002494625.1_Archaeoglobi	assembly_accession_in_the_genome_name	NA	22	2090826	2230	NCBI	1509_1	38	0	0.927158	representative	Euryarchaeota_Cluster_II_Archaeoglobi	non-DPANN	cellular organisms,Archaea,Euryarchaeota,Archaeoglobi,Archaeoglobales,Archaeoglobaceae,Archaeoglobus,Archaeoglobus sp. UBA234	GCA_002494625.1_Archaeoglobi	Na	d__Archaea;p__Halobacteriota;c__Archaeoglobi;o__Archaeoglobales;f__Archaeoglobaceae;g__Archaeoglobus_A;s__Archaeoglobus_A sp002494625	p__Euryarchaeota	98.6928	0
GCA_000385565.1_Archaeoglobi	assembly_accession_in_the_genome_name	NA	1	2076931	2245	NCBI	1510_0	38	0	0.929929	representative	Euryarchaeota_Cluster_II_Archaeoglobi	non-DPANN	cellular organisms,Archaea,Euryarchaeota,Archaeoglobi,Archaeoglobales,Archaeoglobaceae,Archaeoglobus,Archaeoglobus sulfaticallidus,Archaeoglobus sulfaticallidus PM70-1	GCA_000385565.1_Archaeoglobi	Na	d__Archaea;p__Halobacteriota;c__Archaeoglobi;o__Archaeoglobales;f__Archaeoglobaceae;g__Archaeoglobus_A;s__Archaeoglobus_A sulfaticallidus	p__Euryarchaeota	100	0
GCA_000025285.1_Archaeoglobi	assembly_accession_in_the_genome_name	NA	2	1563423	1873	NCBI	1491_0	38	0	0.928741	representative	Euryarchaeota_Cluster_II_Archaeoglobi	non-DPANN	cellular organisms,Archaea,Euryarchaeota,Archaeoglobi,Archaeoglobales,Archaeoglobaceae,Archaeoglobus,Archaeoglobus profundus,Archaeoglobus profundus DSM 5631	GCA_000025285.1_Archaeoglobi	Na	d__Archaea;p__Halobacteriota;c__Archaeoglobi;o__Archaeoglobales;f__Archaeoglobaceae;g__Archaeoglobus_B;s__Archaeoglobus_B profundus	p__Euryarchaeota	99.8366	0
GCA_000194625.1_Archaeoglobi	assembly_accession_in_the_genome_name	NA	1	1901943	2153	NCBI	1492_0	38	0	0.936263	representative	Euryarchaeota_Cluster_II_Archaeoglobi	non-DPANN	cellular organisms,Archaea,Euryarchaeota,Archaeoglobi,Archaeoglobales,Archaeoglobaceae,Archaeoglobus,Archaeoglobus veneficus,Archaeoglobus veneficus SNP6	GCA_000194625.1_Archaeoglobi	Na	d__Archaea;p__Halobacteriota;c__Archaeoglobi;o__Archaeoglobales;f__Archaeoglobaceae;g__Archaeoglobus_C;s__Archaeoglobus_C veneficus	p__Euryarchaeota	99.3464	0
GCA_000008665.1_Archaeoglobi	assembly_accession_in_the_genome_name	NA	1	2178400	2518	NCBI	1487_1	38	0	0.928741	representative	Euryarchaeota_Cluster_II_Archaeoglobi	non-DPANN	cellular organisms,Archaea,Euryarchaeota,Archaeoglobi,Archaeoglobales,Archaeoglobaceae,Archaeoglobus,Archaeoglobus fulgidus,Archaeoglobus fulgidus DSM 4304	GCA_000008665.1_Archaeoglobi	Na	d__Archaea;p__Halobacteriota;c__Archaeoglobi;o__Archaeoglobales;f__Archaeoglobaceae;g__Archaeoglobus;s__Archaeoglobus fulgidus	p__Euryarchaeota	100	0
GCA_002507545.1_Archaeoglobi	assembly_accession_in_the_genome_name	NA	50	2274654	2665	NCBI	1488_1	38	0	0.929929	representative	Euryarchaeota_Cluster_II_Archaeoglobi	non-DPANN	cellular organisms,Archaea,Euryarchaeota,Archaeoglobi,Archaeoglobales,Archaeoglobaceae,Archaeoglobus,Archaeoglobus sp. UBA230	GCA_002507545.1_Archaeoglobi	Na	d__Archaea;p__Halobacteriota;c__Archaeoglobi;o__Archaeoglobales;f__Archaeoglobaceae;g__Archaeoglobus;s__Archaeoglobus sp002507545	p__Euryarchaeota	99.3464	0.653595
GCA_000025505.1_Archaeoglobi	assembly_accession_in_the_genome_name	NA	1	2196266	2599	NCBI	1496_0	38	0	0.924782	representative	Euryarchaeota_Cluster_II_Archaeoglobi	non-DPANN	cellular organisms,Archaea,Euryarchaeota,Archaeoglobi,Archaeoglobales,Archaeoglobaceae,Ferroglobus,Ferroglobus placidus,Ferroglobus placidus DSM 10642	GCA_000025505.1_Archaeoglobi	Na	d__Archaea;p__Halobacteriota;c__Archaeoglobi;o__Archaeoglobales;f__Archaeoglobaceae;g__Ferroglobus;s__Ferroglobus placidus	p__Euryarchaeota	100	0
GCA_000789255.1_Archaeoglobi	assembly_accession_in_the_genome_name	NA	1	1860815	2232	NCBI	1494_0	38	0	0.925178	representative	Euryarchaeota_Cluster_II_Archaeoglobi	non-DPANN	cellular organisms,Archaea,Euryarchaeota,Archaeoglobi,Archaeoglobales,Archaeoglobaceae,Geoglobus,Geoglobus acetivorans	GCA_000789255.1_Archaeoglobi	Na	d__Archaea;p__Halobacteriota;c__Archaeoglobi;o__Archaeoglobales;f__Archaeoglobaceae;g__Geoglobus;s__Geoglobus acetivorans	p__Euryarchaeota	99.8366	0
GCA_001006045.1_Archaeoglobi	assembly_accession_in_the_genome_name	NA	1	1770093	2033	NCBI	1495_0	38	0	0.928345	representative	Euryarchaeota_Cluster_II_Archaeoglobi	non-DPANN	cellular organisms,Archaea,Euryarchaeota,Archaeoglobi,Archaeoglobales,Archaeoglobaceae,Geoglobus,Geoglobus ahangari	GCA_001006045.1_Archaeoglobi	Na	d__Archaea;p__Halobacteriota;c__Archaeoglobi;o__Archaeoglobales;f__Archaeoglobaceae;g__Geoglobus;s__Geoglobus ahangari	p__Euryarchaeota	100	0
GCA_002494725.1_Archaeoglobi	assembly_accession_in_the_genome_name	NA	32	1849604	2100	NCBI	1493_1	36	0	0.926366	representative	Euryarchaeota_Cluster_II_Archaeoglobi	non-DPANN	cellular organisms,Archaea,Euryarchaeota,Archaeoglobi,Archaeoglobales,Archaeoglobaceae,Geoglobus,Geoglobus sp. UBA235	GCA_002494725.1_Archaeoglobi	Na	d__Archaea;p__Halobacteriota;c__Archaeoglobi;o__Archaeoglobales;f__Archaeoglobaceae;g__Geoglobus;s__Geoglobus sp002494725	p__Euryarchaeota	92.1569	0.653595
GCA_002010045.1_Archaeoglobi	assembly_accession_in_the_genome_name	NA	130	2062531	2332	NCBI	1505_1	38	0	0.873713	representative	Euryarchaeota_Cluster_II_Archaeoglobi	non-DPANN	cellular organisms,Archaea,Euryarchaeota,Archaeoglobi,Archaeoglobales,Archaeoglobaceae,Archaeoglobus,Archaeoglobus sp. JdFR-22	GCA_002010045.1_Archaeoglobi	Na	d__Archaea;p__Halobacteriota;c__Archaeoglobi;o__Archaeoglobales;f__Archaeoglobaceae;g__JdFR-22;s__JdFR-22 sp002010045	p__Euryarchaeota	98.6928	0
GCA_002010215.1_Archaeoglobi	assembly_accession_in_the_genome_name	NA	52	1972400	2200	NCBI	1485_0	38	0	0.932304	representative	Euryarchaeota_Cluster_II_Archaeoglobi	non-DPANN	cellular organisms,Archaea,Euryarchaeota,Archaeoglobi,Archaeoglobales,Archaeoglobaceae,Archaeoglobus,Archaeoglobus sp. JdFR-37	GCA_002010215.1_Archaeoglobi	Na	d__Archaea;p__Halobacteriota;c__Archaeoglobi;o__Archaeoglobales;f__Archaeoglobaceae;g__JdFR-37;s__JdFR-37 sp002010215	p__Euryarchaeota	94.7712	0.653595
GCA_002010285.1_Archaeoglobi	assembly_accession_in_the_genome_name	NA	103	1752477	1865	NCBI	163_0	34	0	0.931116	representative	Euryarchaeota_Cluster_II_Archaeoglobi	non-DPANN	cellular organisms,Archaea,Euryarchaeota,Archaeoglobi,Archaeoglobales,Archaeoglobaceae,Archaeoglobus,Archaeoglobus sp. JdFR-41	GCA_002010285.1_Archaeoglobi	Na	d__Archaea;p__Halobacteriota;c__Archaeoglobi;o__Archaeoglobales;f__Archaeoglobaceae;g__JdFR-41;s__JdFR-41 sp002010285	p__Euryarchaeota	95.915	0
GCA_002010305.1_Archaeoglobi	assembly_accession_in_the_genome_name	NA	42	2148619	2389	NCBI	1790_0	38	0	0.880048	representative	Euryarchaeota_Cluster_II_Archaeoglobi	non-DPANN	cellular organisms,Archaea,Euryarchaeota,Archaeoglobi,unclassified Archaeoglobi,Archaeoglobi archaeon JdFR-42	GCA_002010305.1_Archaeoglobi	Na	d__Archaea;p__Halobacteriota;c__Archaeoglobi;o__Archaeoglobales;f__JdFR-42;g__JdFR-42;s__JdFR-42 sp002010305	p__Euryarchaeota	99.8366	1.96078
GCA_002011165.1_unclassified_Euryarchaeota	assembly_accession_in_the_genome_name	NA	22	1416500	1656	NCBI	1490_1	38	0	0.912906	representative	Euryarchaeota_Cluster_II_Archaeoglobi	non-DPANN	cellular organisms,Archaea,Euryarchaeota,unclassified Euryarchaeota,unclassified Euryarchaeota (miscellaneous),Euryarchaeota archaeon JdFR-21	GCA_002011165.1_unclassified_Euryarchaeota	Na	d__Archaea;p__Halobacteriota;c__Archaeoglobi;o__JdFR-21;f__JdFR-21;g__JdFR-21;s__JdFR-21 sp002011165	p__Euryarchaeota	96.0784	0.653595
GCA_002509385.1_Methanomicrobia	assembly_accession_in_the_genome_name	NA	93	1803939	2073	NCBI	12_1	38	0	0.928741	representative	Euryarchaeota_Cluster_II_Methanomicrobia	non-DPANN	cellular organisms,Archaea,Euryarchaeota,Methanomicrobia,unclassified Methanomicrobia,Methanomicrobia archaeon UBA590	GCA_002509385.1_Methanomicrobia	Na	d__Archaea;p__Halobacteriota;c__Bog-38;o__Bog-38;f__Bog-38;g__Bog-38;s__Bog-38 sp003139855	p__Euryarchaeota	92.3203	0.653595
GCA_003171015.1_unclassified_Euryarchaeota	assembly_accession_in_the_genome_name	NA	62	1850957	2081	NCBI	13_1	38	0	0.929137	representative	Euryarchaeota_Cluster_II_Methanomicrobia	non-DPANN	cellular organisms,Archaea,Euryarchaeota,unclassified Euryarchaeota,unclassified Euryarchaeota (miscellaneous),Euryarchaeota archaeon	GCA_003171015.1_unclassified_Euryarchaeota	Na	d__Archaea;p__Halobacteriota;c__Bog-38;o__Bog-38;f__Bog-38;g__Bog-38;s__Bog-38 sp003162175	p__Euryarchaeota	94.6078	1.30719
GCA_003170935.1_unclassified_Euryarchaeota	assembly_accession_in_the_genome_name	NA	186	1794462	2067	NCBI	11_1	38	3	0.928345	representative	Euryarchaeota_Cluster_II_Methanomicrobia	non-DPANN	cellular organisms,Archaea,Euryarchaeota,unclassified Euryarchaeota,unclassified Euryarchaeota (miscellaneous),Euryarchaeota archaeon	GCA_003170935.1_unclassified_Euryarchaeota	Na	d__Archaea;p__Halobacteriota;c__Bog-38;o__Bog-38;f__Bog-38;g__Bog-38;s__Bog-38 sp003170935	p__Euryarchaeota	90.0327	1.96078
GCA_003022025.1_Halobacteria	assembly_accession_in_the_genome_name	NA	26	2080381	2203	NCBI	282_0	32	0	0.924782	representative	Euryarchaeota_Cluster_II_Halobacteria	non-DPANN	cellular organisms,Archaea,Euryarchaeota,Halobacteria,Halobacteriales,unclassified Halobacteriales,unclassified Halobacteriales (miscellaneous),Halobacteriales archaeon QS_1_67_19	GCA_003022025.1_Halobacteria	Na	d__Archaea;p__Halobacteriota;c__Halobacteria;o__Halobacteriales;f__Haladaptataceae;g__;s__	k__Archaea	84.1121	8.41121
GCA_000710615.1_Halobacteria	assembly_accession_in_the_genome_name	NA	13	3926724	4125	NCBI	365_1	38	0	0.945764	representative	Euryarchaeota_Cluster_II_Halobacteria	non-DPANN	cellular organisms,Archaea,Euryarchaeota,Halobacteria,Halobacteriales,Halobacteriaceae,Haladaptatus,Haladaptatus cibarius,Haladaptatus cibarius D43	GCA_000710615.1_Halobacteria	Na	d__Archaea;p__Halobacteriota;c__Halobacteria;o__Halobacteriales;f__Haladaptataceae;g__Haladaptatus;s__Haladaptatus cibarius	f__Halobacteriaceae	99.5745	0.283688
GCA_900156425.1_Halobacteria	assembly_accession_in_the_genome_name	NA	11	4671707	5014	NCBI	365_2	38	0	0.94616	representative	Euryarchaeota_Cluster_II_Halobacteria	non-DPANN	cellular organisms,Archaea,Euryarchaeota,Halobacteria,Halobacteriales,Halobacteriaceae,Haladaptatus,Haladaptatus litoreus	GCA_900156425.1_Halobacteria	Na	d__Archaea;p__Halobacteriota;c__Halobacteria;o__Halobacteriales;f__Haladaptataceae;g__Haladaptatus;s__Haladaptatus litoreus	f__Halobacteriaceae	100	1.41844
GCA_900142335.1_Halobacteria	assembly_accession_in_the_genome_name	NA	14	4283698	4353	NCBI	366_1	38	0	0.927158	representative	Euryarchaeota_Cluster_II_Halobacteria	non-DPANN	cellular organisms,Archaea,Euryarchaeota,Halobacteria,Halobacteriales,Halobacteriaceae,Haladaptatus,Haladaptatus paucihalophilus,Haladaptatus paucihalophilus DX253	GCA_900142335.1_Halobacteria	Na	d__Archaea;p__Halobacteriota;c__Halobacteria;o__Halobacteriales;f__Haladaptataceae;g__Haladaptatus;s__Haladaptatus paucihalophilus	f__Halobacteriaceae	99.078	0.851064
GCA_001625445.1_Halobacteria	assembly_accession_in_the_genome_name	NA	34	4896694	5361	NCBI	367_0	37	2	0.942201	representative	Euryarchaeota_Cluster_II_Halobacteria	non-DPANN	cellular organisms,Archaea,Euryarchaeota,Halobacteria,Halobacteriales,Halobacteriaceae,Haladaptatus,Haladaptatus sp. R4	GCA_001625445.1_Halobacteria	Na	d__Archaea;p__Halobacteriota;c__Halobacteria;o__Halobacteriales;f__Haladaptataceae;g__Haladaptatus;s__Haladaptatus sp001625445	f__Halobacteriaceae	98.6879	0.851064
GCA_003298465.1_Halobacteria	assembly_accession_in_the_genome_name	NA	56	5605381	5681	NCBI	368_0	38	3	0.947743	representative	Euryarchaeota_Cluster_II_Halobacteria	non-DPANN	cellular organisms,Archaea,Euryarchaeota,Halobacteria,Halobacteriales,unclassified Halobacteriales,unclassified Halobacteriales (miscellaneous),halophilic archaeon	GCA_003298465.1_Halobacteria	Na	d__Archaea;p__Halobacteriota;c__Halobacteria;o__Halobacteriales;f__Haladaptataceae;g__Haladaptatus;s__Haladaptatus sp003298465	f__Halobacteriaceae	99.3617	3.47518
GCA_003369835.1_Halobacteria	assembly_accession_in_the_genome_name	NA	7	4372177	4306	NCBI	280_0	38	1	0.944972	representative	Euryarchaeota_Cluster_II_Halobacteria	non-DPANN	cellular organisms,Archaea,Euryarchaeota,Halobacteria,Halobacteriales,Halobacteriaceae,Halorussus,Halorussus rarus	GCA_003369835.1_Halobacteria	Na	d__Archaea;p__Halobacteriota;c__Halobacteria;o__Halobacteriales;f__Haladaptataceae;g__Halorussus;s__Halorussus rarus	f__Halobacteriaceae	99.5035	2.55319
GCA_003382685.1_Halobacteria	assembly_accession_in_the_genome_name	NA	75	3838315	3765	NCBI	281_0	38	0	0.944181	representative	Euryarchaeota_Cluster_II_Halobacteria	non-DPANN	cellular organisms,Archaea,Euryarchaeota,Halobacteria,Halobacteriales,Halobacteriaceae,Halorussus,Halorussus sp. HD8-51	GCA_003382685.1_Halobacteria	Na	d__Archaea;p__Halobacteriota;c__Halobacteria;o__Halobacteriales;f__Haladaptataceae;g__Halorussus;s__Halorussus sp003382685	f__Halobacteriaceae	97.8014	0
GCA_000485535.1_Halobacteria	assembly_accession_in_the_genome_name	NA	35	3637498	3860	NCBI	234_1	38	0	0.952098	representative	Euryarchaeota_Cluster_II_Halobacteria	non-DPANN	cellular organisms,Archaea,Euryarchaeota,Halobacteria,Halobacteriales,Halobacteriaceae,Halalkalicoccus,Halalkalicoccus jeotgali,Halalkalicoccus jeotgali B3	GCA_000485535.1_Halobacteria	Na	d__Archaea;p__Halobacteriota;c__Halobacteria;o__Halobacteriales;f__Halalkalicoccaceae;g__Halalkalicoccus;s__Halalkalicoccus jeotgali	f__Halobacteriaceae	99.844	0.425532
GCA_001593955.1_Halobacteria	assembly_accession_in_the_genome_name	NA	23	3980410	4188	NCBI	235_0	38	1	0.950911	representative	Euryarchaeota_Cluster_II_Halobacteria	non-DPANN	cellular organisms,Archaea,Euryarchaeota,Halobacteria,Halobacteriales,Halobacteriaceae,Halalkalicoccus,Halalkalicoccus paucihalophilus	GCA_001593955.1_Halobacteria	Na	d__Archaea;p__Halobacteriota;c__Halobacteria;o__Halobacteriales;f__Halalkalicoccaceae;g__Halalkalicoccus;s__Halalkalicoccus paucihalophilus	f__Halobacteriaceae	99.4184	0.425532
GCA_001950595.1_Halobacteria	assembly_accession_in_the_genome_name	NA	2	2574365	2726	NCBI	294_0	38	0	0.92597	representative	Euryarchaeota_Cluster_II_Halobacteria	non-DPANN	cellular organisms,Archaea,Euryarchaeota,Halobacteria,Halobacteriales,Haloarculaceae,Natronomonas,Natronomonas sp. CBA1134	GCA_001950595.1_Halobacteria	Na	d__Archaea;p__Halobacteriota;c__Halobacteria;o__Halobacteriales;f__Haloarculaceae;g__CBA1134;s__CBA1134 sp001950595	f__Halobacteriaceae	98.8	0.4
GCA_003021175.1_Halobacteria	assembly_accession_in_the_genome_name	NA	18	2605664	2732	NCBI	292_1	38	1	0.939826	representative	Euryarchaeota_Cluster_II_Halobacteria	non-DPANN	cellular organisms,Archaea,Euryarchaeota,Halobacteria,Halobacteriales,unclassified Halobacteriales,unclassified Halobacteriales (miscellaneous),Halobacteriales archaeon QH_7_66_36	GCA_003021175.1_Halobacteria	Na	d__Archaea;p__Halobacteriota;c__Halobacteria;o__Halobacteriales;f__Haloarculaceae;g__CBA1134;s__CBA1134 sp003021175	f__Halobacteriaceae	96.3733	0
GCA_003023215.1_Halobacteria	assembly_accession_in_the_genome_name	NA	12	1922760	2076	NCBI	293_1	37	0	0.936659	representative	Euryarchaeota_Cluster_II_Halobacteria	non-DPANN	cellular organisms,Archaea,Euryarchaeota,Halobacteria,Halobacteriales,unclassified Halobacteriales,unclassified Halobacteriales (miscellaneous),Halobacteriales archaeon SW_6_65_46	GCA_003023215.1_Halobacteria	Na	d__Archaea;p__Halobacteriota;c__Halobacteria;o__Halobacteriales;f__Haloarculaceae;g__CBA1134;s__CBA1134 sp003021785	f__Halobacteriaceae	85.2	0.2
GCA_003023185.1_Halobacteria	assembly_accession_in_the_genome_name	NA	102	2017518	2247	NCBI	292_2	32	2	0.864212	representative	Euryarchaeota_Cluster_II_Halobacteria	non-DPANN	cellular organisms,Archaea,Euryarchaeota,Halobacteria,Halobacteriales,unclassified Halobacteriales,unclassified Halobacteriales (miscellaneous),Halobacteriales archaeon QS_9_67_17	GCA_003023185.1_Halobacteria	Na	d__Archaea;p__Halobacteriota;c__Halobacteria;o__Halobacteriales;f__Haloarculaceae;g__CBA1134;s__CBA1134 sp003023185	f__Halobacteriaceae	81.6846	0.882051
GCA_000755225.1_Halobacteria	assembly_accession_in_the_genome_name	NA	3	3451492	3450	NCBI	305_0	38	0	0.944181	representative	Euryarchaeota_Cluster_II_Halobacteria	non-DPANN	cellular organisms,Archaea,Euryarchaeota,Halobacteria,Halobacteriales,Haloarculaceae,Halapricum,Halapricum salinum	GCA_000755225.1_Halobacteria	Na	d__Archaea;p__Halobacteriota;c__Halobacteria;o__Halobacteriales;f__Haloarculaceae;g__Halapricum;s__Halapricum salinum	f__Halobacteriaceae	99.5035	0.851064
GCA_000336615.1_Halobacteria	assembly_accession_in_the_genome_name	NA	81	4225424	4327	NCBI	267_4	38	0	0.691211	representative	Euryarchaeota_Cluster_II_Halobacteria	non-DPANN	cellular organisms,Archaea,Euryarchaeota,Halobacteria,Halobacteriales,Haloarculaceae,Haloarcula,Haloarcula amylolytica,Haloarcula amylolytica JCM 13557	GCA_000336615.1_Halobacteria	Na	d__Archaea;p__Halobacteriota;c__Halobacteria;o__Halobacteriales;f__Haloarculaceae;g__Haloarcula;s__Haloarcula amylolytica	f__Halobacteriaceae	99.9179	0.4
GCA_000336895.1_Halobacteria	assembly_accession_in_the_genome_name	NA	33	4147107	4272	NCBI	267_2	38	0	0.699525	representative	Euryarchaeota_Cluster_II_Halobacteria	non-DPANN	cellular organisms,Archaea,Euryarchaeota,Halobacteria,Halobacteriales,Haloarculaceae,Haloarcula,Haloarcula argentinensis,Haloarcula argentinensis DSM 12282	GCA_000336895.1_Halobacteria	Na	d__Archaea;p__Halobacteriota;c__Halobacteria;o__Halobacteriales;f__Haloarculaceae;g__Haloarcula;s__Haloarcula argentinensis	f__Halobacteriaceae	99.9179	0.4
GCA_001647155.1_Halobacteria	assembly_accession_in_the_genome_name	NA	46	4331797	4394	NCBI	267_3	38	1	0.948535	representative	Euryarchaeota_Cluster_II_Halobacteria	non-DPANN	cellular organisms,Archaea,Euryarchaeota,Halobacteria,Halobacteriales,Haloarculaceae,Haloarcula,Haloarcula sp. K1	GCA_001647155.1_Halobacteria	Na	d__Archaea;p__Halobacteriota;c__Halobacteria;o__Halobacteriales;f__Haloarculaceae;g__Haloarcula;s__Haloarcula hispanica	f__Halobacteriaceae	99.5333	1.6
GCA_000336635.1_Halobacteria	assembly_accession_in_the_genome_name	NA	48	4280359	4384	NCBI	267_1	38	0	0.950911	representative	Euryarchaeota_Cluster_II_Halobacteria	non-DPANN	cellular organisms,Archaea,Euryarchaeota,Halobacteria,Halobacteriales,Haloarculaceae,Haloarcula,Haloarcula japonica,Haloarcula japonica DSM 6131	GCA_000336635.1_Halobacteria	Na	d__Archaea;p__Halobacteriota;c__Halobacteria;o__Halobacteriales;f__Haloarculaceae;g__Haloarcula;s__Haloarcula japonica	f__Halobacteriaceae	99.9333	0
GCA_000337755.1_Halobacteria	assembly_accession_in_the_genome_name	NA	133	4404932	4573	NCBI	267_5	38	0	0.948535	representative	Euryarchaeota_Cluster_II_Halobacteria	non-DPANN	cellular organisms,Archaea,Euryarchaeota,Halobacteria,Halobacteriales,Haloarculaceae,Haloarcula,Haloarcula californiae,Haloarcula californiae ATCC 33799	GCA_000337755.1_Halobacteria	Na	d__Archaea;p__Halobacteriota;c__Halobacteria;o__Halobacteriales;f__Haloarculaceae;g__Haloarcula;s__Haloarcula marismortui	f__Halobacteriaceae	99.5333	0
GCA_001280425.1_Halobacteria	assembly_accession_in_the_genome_name	NA	18	3970989	4056	NCBI	266_2	38	0	0.944181	representative	Euryarchaeota_Cluster_II_Halobacteria	non-DPANN	cellular organisms,Archaea,Euryarchaeota,Halobacteria,Halobacteriales,Haloarculaceae,Haloarcula,Haloarcula rubripromontorii	GCA_001280425.1_Halobacteria	Na	d__Archaea;p__Halobacteriota;c__Halobacteria;o__Halobacteriales;f__Haloarculaceae;g__Haloarcula;s__Haloarcula rubripromontorii	f__Halobacteriaceae	99.8667	0
GCA_001485575.1_Halobacteria	assembly_accession_in_the_genome_name	NA	9	4359264	4486	NCBI	267_6	38	0	0.950911	representative	Euryarchaeota_Cluster_II_Halobacteria	non-DPANN	cellular organisms,Archaea,Euryarchaeota,Halobacteria,Halobacteriales,Haloarculaceae,Haloarcula,Haloarcula sp. CBA1127	GCA_001485575.1_Halobacteria	Na	d__Archaea;p__Halobacteriota;c__Halobacteria;o__Halobacteriales;f__Haloarculaceae;g__Haloarcula;s__Haloarcula sp001485575	f__Halobacteriaceae	99.9333	0
GCA_900106715.1_Halobacteria	assembly_accession_in_the_genome_name	NA	55	3896637	4016	NCBI	266_1	38	0	0.944181	representative	Euryarchaeota_Cluster_II_Halobacteria	non-DPANN	cellular organisms,Archaea,Euryarchaeota,Halobacteria,Halobacteriales,Haloarculaceae,Haloarcula,Haloarcula vallismortis	GCA_900106715.1_Halobacteria	Na	d__Archaea;p__Halobacteriota;c__Halobacteria;o__Halobacteriales;f__Haloarculaceae;g__Haloarcula;s__Haloarcula vallismortis	f__Halobacteriaceae	99.9333	0
GCA_003021975.1_Halobacteria	assembly_accession_in_the_genome_name	NA	78	2606427	2782	NCBI	298_0	34	0	0.947348	representative	Euryarchaeota_Cluster_II_Halobacteria	non-DPANN	cellular organisms,Archaea,Euryarchaeota,Halobacteria,Halobacteriales,unclassified Halobacteriales,unclassified Halobacteriales (miscellaneous),Halobacteriales archaeon QS_5_70_17	GCA_003021975.1_Halobacteria	Na	d__Archaea;p__Halobacteriota;c__Halobacteria;o__Halobacteriales;f__Haloarculaceae;g__Halomarina;s__Halomarina sp003021975	f__Halobacteriaceae	85.8156	1.95358
GCA_003020925.1_Halobacteria	assembly_accession_in_the_genome_name	NA	17	2198794	2288	NCBI	264_0	37	1	0.948535	representative	Euryarchaeota_Cluster_II_Halobacteria	non-DPANN	cellular organisms,Archaea,Euryarchaeota,Halobacteria,Halobacteriales,unclassified Halobacteriales,unclassified Halobacteriales (miscellaneous),Halobacteriales archaeon QS_6_64_34	GCA_003020925.1_Halobacteria	Na	d__Archaea;p__Halobacteriota;c__Halobacteria;o__Halobacteriales;f__Haloarculaceae;g__Halomicroarcula;s__Halomicroarcula sp003020925	f__Halobacteriaceae	88.8	0.2
GCA_003021755.1_Halobacteria	assembly_accession_in_the_genome_name	NA	132	1729303	1845	NCBI	265_0	34	0	0.950119	representative	Euryarchaeota_Cluster_II_Halobacteria	non-DPANN	cellular organisms,Archaea,Euryarchaeota,Halobacteria,Halobacteriales,unclassified Halobacteriales,unclassified Halobacteriales (miscellaneous),Halobacteriales archaeon QH_8_67_36	GCA_003021755.1_Halobacteria	Na	d__Archaea;p__Halobacteriota;c__Halobacteria;o__Halobacteriales;f__Haloarculaceae;g__Halomicroarcula;s__Halomicroarcula sp003021755	f__Halobacteriaceae	75.9219	0.4
GCA_000023965.1_Halobacteria	assembly_accession_in_the_genome_name	NA	2	3332349	3386	NCBI	268_1	38	0	0.946556	representative	Euryarchaeota_Cluster_II_Halobacteria	non-DPANN	cellular organisms,Archaea,Euryarchaeota,Halobacteria,Halobacteriales,Haloarculaceae,Halomicrobium,Halomicrobium mukohataei,Halomicrobium mukohataei DSM 12286	GCA_000023965.1_Halobacteria	Na	d__Archaea;p__Halobacteriota;c__Halobacteria;o__Halobacteriales;f__Haloarculaceae;g__Halomicrobium;s__Halomicrobium mukohataei	f__Halobacteriaceae	99.9333	0
GCA_900114435.1_Halobacteria	assembly_accession_in_the_genome_name	NA	6	4250330	4124	NCBI	269_0	38	0	0.946952	representative	Euryarchaeota_Cluster_II_Halobacteria	non-DPANN	cellular organisms,Archaea,Euryarchaeota,Halobacteria,Halobacteriales,Haloarculaceae,Halomicrobium,Halomicrobium zhouii	GCA_900114435.1_Halobacteria	Na	d__Archaea;p__Halobacteriota;c__Halobacteria;o__Halobacteriales;f__Haloarculaceae;g__Halomicrobium;s__Halomicrobium zhouii	f__Halobacteriaceae	99.9291	1.06383
GCA_000470655.1_Halobacteria	assembly_accession_in_the_genome_name	NA	2	3146160	3161	NCBI	262_1	38	0	0.950515	representative	Euryarchaeota_Cluster_II_Halobacteria	non-DPANN	cellular organisms,Archaea,Euryarchaeota,Halobacteria,Halobacteriales,Haloarculaceae,Halorhabdus,Halorhabdus tiamatea,Halorhabdus tiamatea SARL4B	GCA_000470655.1_Halobacteria	Na	d__Archaea;p__Halobacteriota;c__Halobacteria;o__Halobacteriales;f__Haloarculaceae;g__Halorhabdus;s__Halorhabdus tiamatea	f__Halobacteriaceae	97.1333	0.8
GCA_000023945.1_Halobacteria	assembly_accession_in_the_genome_name	NA	1	3116795	3043	NCBI	263_0	38	0	0.945368	representative	Euryarchaeota_Cluster_II_Halobacteria	non-DPANN	cellular organisms,Archaea,Euryarchaeota,Halobacteria,Halobacteriales,Haloarculaceae,Halorhabdus,Halorhabdus utahensis,Halorhabdus utahensis DSM 12940	GCA_000023945.1_Halobacteria	Na	d__Archaea;p__Halobacteriota;c__Halobacteria;o__Halobacteriales;f__Haloarculaceae;g__Halorhabdus;s__Halorhabdus utahensis	f__Halobacteriaceae	98.2533	0.866667
GCA_900110215.1_Halobacteria	assembly_accession_in_the_genome_name	NA	121	4869758	5164	NCBI	288_0	38	0	0.950911	representative	Euryarchaeota_Cluster_II_Halobacteria	non-DPANN	cellular organisms,Archaea,Euryarchaeota,Halobacteria,Halobacteriales,Haloarculaceae,Halorientalis,Halorientalis persicus	GCA_900110215.1_Halobacteria	Na	d__Archaea;p__Halobacteriota;c__Halobacteria;o__Halobacteriales;f__Haloarculaceae;g__Halorientalis;s__Halorientalis persicus	f__Halobacteriaceae	99.9291	1.70213
GCA_900102305.1_Halobacteria	assembly_accession_in_the_genome_name	NA	55	4032197	4224	NCBI	287_0	38	0	0.950515	representative	Euryarchaeota_Cluster_II_Halobacteria	non-DPANN	cellular organisms,Archaea,Euryarchaeota,Halobacteria,Halobacteriales,Haloarculaceae,Halorientalis,Halorientalis regularis	GCA_900102305.1_Halobacteria	Na	d__Archaea;p__Halobacteriota;c__Halobacteria;o__Halobacteriales;f__Haloarculaceae;g__Halorientalis;s__Halorientalis regularis	f__Halobacteriaceae	99.1489	1.70213
GCA_001989615.1_Halobacteria	assembly_accession_in_the_genome_name	NA	3	3778989	3912	NCBI	289_0	38	0	0.947743	representative	Euryarchaeota_Cluster_II_Halobacteria	non-DPANN	cellular organisms,Archaea,Euryarchaeota,Halobacteria,Halobacteriales,Haloarculaceae,Halorientalis,Halorientalis sp. IM1011	GCA_001989615.1_Halobacteria	Na	d__Archaea;p__Halobacteriota;c__Halobacteria;o__Halobacteriales;f__Haloarculaceae;g__Halorientalis;s__Halorientalis sp001989615	f__Halobacteriaceae	99.5035	1.70213
GCA_000337455.1_Halobacteria	assembly_accession_in_the_genome_name	NA	50	4694889	4581	NCBI	257_0	38	0	0.941409	representative	Euryarchaeota_Cluster_II_Halobacteria	non-DPANN	cellular organisms,Archaea,Euryarchaeota,Halobacteria,Halobacteriales,Haloarculaceae,Halosimplex,Halosimplex carlsbadense,Halosimplex carlsbadense 2-9-1	GCA_000337455.1_Halobacteria	Na	d__Archaea;p__Halobacteriota;c__Halobacteria;o__Halobacteriales;f__Haloarculaceae;g__Halosimplex;s__Halosimplex carlsbadense	f__Halobacteriaceae	99	2
GCA_003022045.1_Halobacteria	assembly_accession_in_the_genome_name	NA	235	2178068	2399	NCBI	256_1	32	0	0.727633	representative	Euryarchaeota_Cluster_II_Halobacteria	non-DPANN	cellular organisms,Archaea,Euryarchaeota,Halobacteria,Halobacteriales,unclassified Halobacteriales,unclassified Halobacteriales (miscellaneous),Halobacteriales archaeon QH_8_67_27	GCA_003022045.1_Halobacteria	Na	d__Archaea;p__Halobacteriota;c__Halobacteria;o__Halobacteriales;f__Haloarculaceae;g__Halosimplex;s__Halosimplex sp003023165	f__Halobacteriaceae	70.9607	0
GCA_900100385.1_Halobacteria	assembly_accession_in_the_genome_name	NA	56	3287116	3369	NCBI	276_0	38	0	0.944576	representative	Euryarchaeota_Cluster_II_Halobacteria	non-DPANN	cellular organisms,Archaea,Euryarchaeota,Halobacteria,Halobacteriales,Halobacteriaceae,Halovenus,Halovenus aranensis	GCA_900100385.1_Halobacteria	Na	d__Archaea;p__Halobacteriota;c__Halobacteria;o__Halobacteriales;f__Haloarculaceae;g__Halovenus;s__Halovenus aranensis	f__Halobacteriaceae	97.6533	0.4
GCA_000416085.1_Halobacteria	assembly_accession_in_the_genome_name	NA	1	2982938	3041	NCBI	224_0	37	3	0.733967	representative	Euryarchaeota_Cluster_II_Halobacteria	non-DPANN	cellular organisms,Archaea,Euryarchaeota,Halobacteria,Halobacteriales,unclassified Halobacteriales,unclassified Halobacteriales (miscellaneous),halophilic archaeon J07HX64	GCA_000416085.1_Halobacteria	Na	d__Archaea;p__Halobacteriota;c__Halobacteria;o__Halobacteriales;f__Haloarculaceae;g__Halovenus;s__Halovenus sp000416085	f__Halobacteriaceae	86.7773	3.47518
GCA_001564135.1_Halobacteria	assembly_accession_in_the_genome_name	NA	205	2095876	2296	NCBI	67_0	29	1	0.944576	representative	Euryarchaeota_Cluster_II_Halobacteria	non-DPANN	cellular organisms,Archaea,Euryarchaeota,Halobacteria,Halobacteriales,Halobacteriaceae,unclassified Halobacteriaceae,Halobacteriaceae archaeon Tc-Br11_E2g27	GCA_001564135.1_Halobacteria	Na	d__Archaea;p__Halobacteriota;c__Halobacteria;o__Halobacteriales;f__Haloarculaceae;g__Halovenus;s__Halovenus sp001564135	f__Halobacteriaceae	74.8673	0.425532
GCA_003021015.1_Halobacteria	assembly_accession_in_the_genome_name	NA	86	2891236	2839	NCBI	277_1	38	1	0.949327	representative	Euryarchaeota_Cluster_II_Halobacteria	non-DPANN	cellular organisms,Archaea,Euryarchaeota,Halobacteria,Halobacteriales,unclassified Halobacteriales,unclassified Halobacteriales (miscellaneous),Halobacteriales archaeon QS_4_66_20	GCA_003021015.1_Halobacteria	Na	d__Archaea;p__Halobacteriota;c__Halobacteria;o__Halobacteriales;f__Haloarculaceae;g__Halovenus;s__Halovenus sp003021015	f__Halobacteriaceae	88.7048	0.4
GCA_003021285.1_Halobacteria	assembly_accession_in_the_genome_name	NA	113	1964974	2081	NCBI	279_0	32	1	0.943389	representative	Euryarchaeota_Cluster_II_Halobacteria	non-DPANN	cellular organisms,Archaea,Euryarchaeota,Halobacteria,Halobacteriales,unclassified Halobacteriales,unclassified Halobacteriales (miscellaneous),Halobacteriales archaeon QH_2_65_14	GCA_003021285.1_Halobacteria	Na	d__Archaea;p__Halobacteriota;c__Halobacteria;o__Halobacteriales;f__Haloarculaceae;g__Halovenus;s__Halovenus sp003021285	f__Halobacteriaceae	68.0667	0.2
GCA_003022725.1_Halobacteria	assembly_accession_in_the_genome_name	NA	115	2631222	2678	NCBI	277_2	35	2	0.938242	representative	Euryarchaeota_Cluster_II_Halobacteria	non-DPANN	cellular organisms,Archaea,Euryarchaeota,Halobacteria,Halobacteriales,unclassified Halobacteriales,unclassified Halobacteriales (miscellaneous),Halobacteriales archaeon SW_7_65_23	GCA_003022725.1_Halobacteria	Na	d__Archaea;p__Halobacteriota;c__Halobacteria;o__Halobacteriales;f__Haloarculaceae;g__Halovenus;s__Halovenus sp003022725	f__Halobacteriaceae	82.4713	1.02857
GCA_003058365.1_Halobacteria	assembly_accession_in_the_genome_name	NA	1	2723120	2643	NCBI	220_0	38	0	0.943389	representative	Euryarchaeota_Cluster_II_Halobacteria	non-DPANN	cellular organisms,Archaea,Euryarchaeota,Halobacteria,Halobacteriales,Halobacteriaceae,unclassified Halobacteriaceae,haloarchaeon HArcel1	GCA_003058365.1_Halobacteria	Na	d__Archaea;p__Halobacteriota;c__Halobacteria;o__Halobacteriales;f__Haloarculaceae;g__HARCEL1;s__HARCEL1 sp003058365	f__Halobacteriaceae	96.52	0.266667
GCA_000591055.1_Halobacteria	assembly_accession_in_the_genome_name	NA	1	2912573	2923	NCBI	329_0	38	0	0.934283	representative	Euryarchaeota_Cluster_II_Halobacteria	non-DPANN	cellular organisms,Archaea,Euryarchaeota,Halobacteria,Halobacteriales,Haloarculaceae,Natronomonas,Natronomonas moolapensis,Natronomonas moolapensis 8.8.11	GCA_000591055.1_Halobacteria	Na	d__Archaea;p__Halobacteriota;c__Halobacteria;o__Halobacteriales;f__Haloarculaceae;g__Natronomonas;s__Natronomonas moolapensis	f__Halobacteriaceae	99.5745	2.76596
GCA_000026045.1_Halobacteria	assembly_accession_in_the_genome_name	NA	3	2749696	2849	NCBI	328_0	38	0	0.943389	representative	Euryarchaeota_Cluster_II_Halobacteria	non-DPANN	cellular organisms,Archaea,Euryarchaeota,Halobacteria,Halobacteriales,Haloarculaceae,Natronomonas,Natronomonas pharaonis,Natronomonas pharaonis DSM 2160	GCA_000026045.1_Halobacteria	Na	d__Archaea;p__Halobacteriota;c__Halobacteria;o__Halobacteriales;f__Haloarculaceae;g__Natronomonas;s__Natronomonas pharaonis	f__Halobacteriaceae	99.2908	1.2766
GCA_003020965.1_Halobacteria	assembly_accession_in_the_genome_name	NA	28	2951928	2986	NCBI	253_1	37	2	0.526128	representative	Euryarchaeota_Cluster_II_Halobacteria	non-DPANN	cellular organisms,Archaea,Euryarchaeota,Halobacteria,Halobacteriales,unclassified Halobacteriales,unclassified Halobacteriales (miscellaneous),Halobacteriales archaeon QS_4_69_225	GCA_003020965.1_Halobacteria	Na	d__Archaea;p__Halobacteriota;c__Halobacteria;o__Halobacteriales;f__Haloarculaceae;g__Natronomonas;s__Natronomonas sp003020965	f__Halobacteriaceae	95.2155	1.56028
GCA_003021005.1_Halobacteria	assembly_accession_in_the_genome_name	NA	44	2449050	2530	NCBI	252_1	36	0	0.924386	representative	Euryarchaeota_Cluster_II_Halobacteria	non-DPANN	cellular organisms,Archaea,Euryarchaeota,Halobacteria,Halobacteriales,unclassified Halobacteriales,unclassified Halobacteriales (miscellaneous),Halobacteriales archaeon QS_1_69_70	GCA_003021005.1_Halobacteria	Na	d__Archaea;p__Halobacteriota;c__Halobacteria;o__Halobacteriales;f__Haloarculaceae;g__Natronomonas;s__Natronomonas sp003021005	f__Halobacteriaceae	88.0464	2.44681
GCA_003021305.1_Halobacteria	assembly_accession_in_the_genome_name	NA	94	2518045	2625	NCBI	260_0	34	1	0.705463	representative	Euryarchaeota_Cluster_II_Halobacteria	non-DPANN	cellular organisms,Archaea,Euryarchaeota,Halobacteria,Halobacteriales,unclassified Halobacteriales,unclassified Halobacteriales (miscellaneous),Halobacteriales archaeon QH_10_67_22	GCA_003021305.1_Halobacteria	Na	d__Archaea;p__Halobacteriota;c__Halobacteria;o__Halobacteriales;f__Haloarculaceae;g__QH-10-67-22;s__QH-10-67-22 sp003021305	f__Halobacteriaceae	88.4692	0.4
GCA_003021655.1_Halobacteria	assembly_accession_in_the_genome_name	NA	60	2736007	2759	NCBI	261_0	35	1	0.920032	representative	Euryarchaeota_Cluster_II_Halobacteria	non-DPANN	cellular organisms,Archaea,Euryarchaeota,Halobacteria,Halobacteriales,unclassified Halobacteriales,unclassified Halobacteriales (miscellaneous),Halobacteriales archaeon QS_4_69_31	GCA_003021655.1_Halobacteria	Na	d__Archaea;p__Halobacteriota;c__Halobacteria;o__Halobacteriales;f__Haloarculaceae;g__QS-4-69-31;s__QS-4-69-31 sp003021655	f__Halobacteriaceae	88.2533	0.8
GCA_003020985.1_Halobacteria	assembly_accession_in_the_genome_name	NA	46	2838640	2858	NCBI	286_0	37	2	0.948535	representative	Euryarchaeota_Cluster_II_Halobacteria	non-DPANN	cellular organisms,Archaea,Euryarchaeota,Halobacteria,Halobacteriales,unclassified Halobacteriales,unclassified Halobacteriales (miscellaneous),Halobacteriales archaeon QS_4_70_19	GCA_003020985.1_Halobacteria	Na	d__Archaea;p__Halobacteriota;c__Halobacteria;o__Halobacteriales;f__Haloarculaceae;g__QS-4-70-19;s__QS-4-70-19 sp003020985	f__Halobacteriaceae	89.84	1.4
GCA_003023785.1_Halobacteria	assembly_accession_in_the_genome_name	NA	84	2419052	2438	NCBI	258_2	35	0	0.947348	representative	Euryarchaeota_Cluster_II_Halobacteria	non-DPANN	cellular organisms,Archaea,Euryarchaeota,Halobacteria,Halobacteriales,unclassified Halobacteriales,unclassified Halobacteriales (miscellaneous),Halobacteriales archaeon QS_5_68_33	GCA_003023785.1_Halobacteria	Na	d__Archaea;p__Halobacteriota;c__Halobacteria;o__Halobacteriales;f__Haloarculaceae;g__QS-5-68-33;s__QS-5-68-33 sp003023785	f__Halobacteriaceae	82.1333	0.4
GCA_003022005.1_Halobacteria	assembly_accession_in_the_genome_name	NA	123	3211570	3392	NCBI	304_0	35	1	0.582344	representative	Euryarchaeota_Cluster_II_Halobacteria	non-DPANN	cellular organisms,Archaea,Euryarchaeota,Halobacteria,Halobacteriales,unclassified Halobacteriales,unclassified Halobacteriales (miscellaneous),Halobacteriales archaeon QS_5_70_15	GCA_003022005.1_Halobacteria	Na	d__Archaea;p__Halobacteriota;c__Halobacteria;o__Halobacteriales;f__Haloarculaceae;g__QS-5-70-15;s__QS-5-70-15 sp003022005	f__Halobacteriaceae	84.8124	2.26008
GCA_003022745.1_Halobacteria	assembly_accession_in_the_genome_name	NA	178	1786328	2078	NCBI	244_0	33	3	0.544735	representative	Euryarchaeota_Cluster_II_Halobacteria	non-DPANN	cellular organisms,Archaea,Euryarchaeota,Halobacteria,Halobacteriales,unclassified Halobacteriales,unclassified Halobacteriales (miscellaneous),Halobacteriales archaeon SW_9_67_25	GCA_003022745.1_Halobacteria	Na	d__Archaea;p__Halobacteriota;c__Halobacteria;o__Halobacteriales;f__Haloarculaceae;g__SW-9-67-25;s__SW-9-67-25 sp003022745	f__Halobacteriaceae	71.6029	3.23333
GCA_001305655.1_Halobacteria	assembly_accession_in_the_genome_name	NA	2	2253500	2307	NCBI	303_1	38	0	0.937055	representative	Euryarchaeota_Cluster_II_Halobacteria	non-DPANN	cellular organisms,Archaea,Euryarchaeota,Halobacteria,Halobacteriales,Halobacteriaceae,Halanaeroarchaeum,Halanaeroarchaeum sulfurireducens	GCA_001305655.1_Halobacteria	Na	d__Archaea;p__Halobacteriota;c__Halobacteria;o__Halobacteriales;f__Halobacteriaceae;g__Halanaeroarchaeum;s__Halanaeroarchaeum sulfurireducens	f__Halobacteriaceae	98.227	1.06383
GCA_000474235.1_Halobacteria	assembly_accession_in_the_genome_name	NA	165	2628974	2856	NCBI	270_1	38	2	0.94616	representative	Euryarchaeota_Cluster_II_Halobacteria	non-DPANN	cellular organisms,Archaea,Euryarchaeota,Halobacteria,Halobacteriales,Halobacteriaceae,Halarchaeum,Halarchaeum acidiphilum,Halarchaeum acidiphilum MH1-52-1	GCA_000474235.1_Halobacteria	Na	d__Archaea;p__Halobacteriota;c__Halobacteria;o__Halobacteriales;f__Halobacteriaceae;g__Halarchaeum;s__Halarchaeum acidiphilum	f__Halobacteriaceae	96.472	1.50573
GCA_900005775.1_Halobacteria	assembly_accession_in_the_genome_name	NA	15	3233653	3446	NCBI	271_1	38	0	0.943785	representative	Euryarchaeota_Cluster_II_Halobacteria	non-DPANN	cellular organisms,Archaea,Euryarchaeota,Halobacteria,Halobacteriales,Halobacteriaceae,Halobacterium,Halobacterium hubeiense	GCA_900005775.1_Halobacteria	Na	d__Archaea;p__Halobacteriota;c__Halobacteria;o__Halobacteriales;f__Halobacteriaceae;g__Halobacterium;s__Halobacterium hubeiense	f__Halobacteriaceae	98.6525	0.851064
GCA_900110535.1_Halobacteria	assembly_accession_in_the_genome_name	NA	2	2952792	3087	NCBI	275_0	38	0	0.941409	representative	Euryarchaeota_Cluster_II_Halobacteria	non-DPANN	cellular organisms,Archaea,Euryarchaeota,Halobacteria,Halobacteriales,Halobacteriaceae,Halobacterium,Halobacterium jilantaiense	GCA_900110535.1_Halobacteria	Na	d__Archaea;p__Halobacteriota;c__Halobacteria;o__Halobacteriales;f__Halobacteriaceae;g__Halobacterium;s__Halobacterium jilantaiense	f__Halobacteriaceae	99.078	0
GCA_000069025.1_Halobacteria	assembly_accession_in_the_genome_name	NA	5	2668776	2771	NCBI	274_1	38	0	0.939826	representative	Euryarchaeota_Cluster_II_Halobacteria	non-DPANN	cellular organisms,Archaea,Euryarchaeota,Halobacteria,Halobacteriales,Halobacteriaceae,Halobacterium,Halobacterium salinarum,Halobacterium salinarum R1	GCA_000069025.1_Halobacteria	Na	d__Archaea;p__Halobacteriota;c__Halobacteria;o__Halobacteriales;f__Halobacteriaceae;g__Halobacterium;s__Halobacterium salinarum	f__Halobacteriaceae	99.4184	0
GCA_000230955.3_Halobacteria	assembly_accession_in_the_genome_name	NA	2	3162560	3301	NCBI	273_0	38	0	0.944181	representative	Euryarchaeota_Cluster_II_Halobacteria	non-DPANN	cellular organisms,Archaea,Euryarchaeota,Halobacteria,Halobacteriales,Halobacteriaceae,Halobacterium,Halobacterium sp. DL1	GCA_000230955.3_Halobacteria	Na	d__Archaea;p__Halobacteriota;c__Halobacteria;o__Halobacteriales;f__Halobacteriaceae;g__Halobacterium;s__Halobacterium sp000230955	f__Halobacteriaceae	98.6525	0.425532
GCA_001485535.1_Halobacteria	assembly_accession_in_the_genome_name	NA	4	3012807	3209	NCBI	272_0	38	0	0.944576	representative	Euryarchaeota_Cluster_II_Halobacteria	non-DPANN	cellular organisms,Archaea,Euryarchaeota,Halobacteria,Halobacteriales,Halobacteriaceae,Halobacterium,Halobacterium sp. CBA1132	GCA_001485535.1_Halobacteria	Na	d__Archaea;p__Halobacteriota;c__Halobacteria;o__Halobacteriales;f__Halobacteriaceae;g__Halobacterium;s__Halobacterium sp001485535	f__Halobacteriaceae	99.078	0.425532
GCA_001886955.1_Halobacteria	assembly_accession_in_the_genome_name	NA	1	2085946	2142	NCBI	306_1	37	0	0.937846	representative	Euryarchaeota_Cluster_II_Halobacteria	non-DPANN	cellular organisms,Archaea,Euryarchaeota,Halobacteria,Halobacteriales,Halobacteriaceae,Halodesulfurarchaeum,Halodesulfurarchaeum formicicum	GCA_001886955.1_Halobacteria	Na	d__Archaea;p__Halobacteriota;c__Halobacteria;o__Halobacteriales;f__Halobacteriaceae;g__Halodesulfurarchaeum;s__Halodesulfurarchaeum formicicum	f__Halobacteriaceae	96.0851	1.06383
GCA_003023525.1_Halobacteria	assembly_accession_in_the_genome_name	NA	192	1162274	1340	NCBI	242_0	32	1	0.54038	representative	Euryarchaeota_Cluster_II_Halobacteria	non-DPANN	cellular organisms,Archaea,Euryarchaeota,Halobacteria,Halobacteriales,unclassified Halobacteriales,unclassified Halobacteriales (miscellaneous),Halobacteriales archaeon QS_7_68_65	GCA_003023525.1_Halobacteria	Na	d__Archaea;p__Halobacteriota;c__Halobacteria;o__Halobacteriales;f__Halococcaceae;g__Halococcus;s__	f__Halobacteriaceae	43.953	0.458265
GCA_000334895.1_Halobacteria	assembly_accession_in_the_genome_name	NA	58	3476728	3475	NCBI	241_0	38	0	0.948535	representative	Euryarchaeota_Cluster_II_Halobacteria	non-DPANN	cellular organisms,Archaea,Euryarchaeota,Halobacteria,Halobacteriales,Halococcaceae,Halococcus,Halococcus agarilyticus	GCA_000334895.1_Halobacteria	Na	d__Archaea;p__Halobacteriota;c__Halobacteria;o__Halobacteriales;f__Halococcaceae;g__Halococcus;s__Halococcus agarilyticus	f__Halobacteriaceae	98.5106	0.0386847
GCA_000336675.1_Halobacteria	assembly_accession_in_the_genome_name	NA	46	3419074	3516	NCBI	238_1	38	0	0.944181	representative	Euryarchaeota_Cluster_II_Halobacteria	non-DPANN	cellular organisms,Archaea,Euryarchaeota,Halobacteria,Halobacteriales,Halococcaceae,Halococcus,Halococcus hamelinensis,Halococcus hamelinensis 100A6	GCA_000336675.1_Halobacteria	Na	d__Archaea;p__Halobacteriota;c__Halobacteria;o__Halobacteriales;f__Halococcaceae;g__Halococcus;s__Halococcus hamelinensis	f__Halobacteriaceae	99.078	0.881459
GCA_000336695.1_Halobacteria	assembly_accession_in_the_genome_name	NA	167	2991556	3175	NCBI	236_1	38	0	0.947743	representative	Euryarchaeota_Cluster_II_Halobacteria	non-DPANN	cellular organisms,Archaea,Euryarchaeota,Halobacteria,Halobacteriales,Halococcaceae,Halococcus,Halococcus morrhuae,Halococcus morrhuae DSM 1307	GCA_000336695.1_Halobacteria	Na	d__Archaea;p__Halobacteriota;c__Halobacteria;o__Halobacteriales;f__Halococcaceae;g__Halococcus;s__Halococcus morrhuae	f__Halobacteriaceae	97.8014	0
GCA_000336915.1_Halobacteria	assembly_accession_in_the_genome_name	NA	36	3449700	3582	NCBI	239_1	37	0	0.94616	representative	Euryarchaeota_Cluster_II_Halobacteria	non-DPANN	cellular organisms,Archaea,Euryarchaeota,Halobacteria,Halobacteriales,Halococcaceae,Halococcus,Halococcus saccharolyticus,Halococcus saccharolyticus DSM 5350	GCA_000336915.1_Halobacteria	Na	d__Archaea;p__Halobacteriota;c__Halobacteria;o__Halobacteriales;f__Halococcaceae;g__Halococcus;s__Halococcus saccharolyticus	f__Halobacteriaceae	98.6525	1.41844
GCA_000336935.1_Halobacteria	assembly_accession_in_the_genome_name	NA	109	4199784	4323	NCBI	239_2	38	0	0.705859	representative	Euryarchaeota_Cluster_II_Halobacteria	non-DPANN	cellular organisms,Archaea,Euryarchaeota,Halobacteria,Halobacteriales,Halococcaceae,Halococcus,Halococcus salifodinae,Halococcus salifodinae DSM 8989	GCA_000336935.1_Halobacteria	Na	d__Archaea;p__Halobacteriota;c__Halobacteria;o__Halobacteriales;f__Halococcaceae;g__Halococcus;s__Halococcus salifodinae	f__Halobacteriaceae	98.4397	0.992908
GCA_000755245.1_Halobacteria	assembly_accession_in_the_genome_name	NA	27	3764367	3907	NCBI	237_0	38	0	0.948139	representative	Euryarchaeota_Cluster_II_Halobacteria	non-DPANN	cellular organisms,Archaea,Euryarchaeota,Halobacteria,Halobacteriales,Halococcaceae,Halococcus,Halococcus sediminicola	GCA_000755245.1_Halobacteria	Na	d__Archaea;p__Halobacteriota;c__Halobacteria;o__Halobacteriales;f__Halococcaceae;g__Halococcus;s__Halococcus sediminicola	f__Halobacteriaceae	98.6525	1.91489
GCA_003021045.1_Halobacteria	assembly_accession_in_the_genome_name	NA	38	2573307	2477	NCBI	243_0	36	0	0.950515	representative	Euryarchaeota_Cluster_II_Halobacteria	non-DPANN	cellular organisms,Archaea,Euryarchaeota,Halobacteria,Halobacteriales,unclassified Halobacteriales,unclassified Halobacteriales (miscellaneous),Halobacteriales archaeon QS_4_69_34	GCA_003021045.1_Halobacteria	Na	d__Archaea;p__Halobacteriota;c__Halobacteria;o__Halobacteriales;f__Halococcaceae;g__Halococcus;s__Halococcus sp003021045	f__Halobacteriaceae	92.2695	1.20567
GCA_003021235.1_Halobacteria	assembly_accession_in_the_genome_name	NA	152	3604584	3683	NCBI	227_0	38	0	0.947348	representative	Euryarchaeota_Cluster_II_Halobacteria	non-DPANN	cellular organisms,Archaea,Euryarchaeota,Halobacteria,Halobacteriales,unclassified Halobacteriales,unclassified Halobacteriales (miscellaneous),Halobacteriales archaeon QH_6_64_20	GCA_003021235.1_Halobacteria	Na	d__Archaea;p__Halobacteriota;c__Halobacteria;o__Halobacteriales;f__Halococcaceae;g__Halococcus;s__Halococcus sp003021235	f__Halobacteriaceae	93.461	1.31528
GCA_003021705.1_Halobacteria	assembly_accession_in_the_genome_name	NA	70	2832741	2942	NCBI	225_0	35	0	0.947743	representative	Euryarchaeota_Cluster_II_Halobacteria	non-DPANN	cellular organisms,Archaea,Euryarchaeota,Halobacteria,Halobacteriales,unclassified Halobacteriales,unclassified Halobacteriales (miscellaneous),Halobacteriales archaeon QS_3_64_16	GCA_003021705.1_Halobacteria	Na	d__Archaea;p__Halobacteriota;c__Halobacteria;o__Halobacteriales;f__Halococcaceae;g__Halococcus;s__Halococcus sp003021705	f__Halobacteriaceae	87.1631	0.851064
GCA_003021145.1_Halobacteria	assembly_accession_in_the_genome_name	NA	155	2319426	2511	NCBI	240_1	37	1	0.952494	representative	Euryarchaeota_Cluster_II_Halobacteria	non-DPANN	cellular organisms,Archaea,Euryarchaeota,Halobacteria,Halobacteriales,unclassified Halobacteriales,unclassified Halobacteriales (miscellaneous),Halobacteriales archaeon QH_9_66_26	GCA_003021145.1_Halobacteria	Na	d__Archaea;p__Halobacteriota;c__Halobacteria;o__Halobacteriales;f__Halococcaceae;g__Halococcus;s__Halococcus sp003022685	f__Halobacteriaceae	82.64	0.851064
GCA_003022925.1_Halobacteria	assembly_accession_in_the_genome_name	NA	127	3278370	3371	NCBI	228_0	36	1	0.613222	representative	Euryarchaeota_Cluster_II_Halobacteria	non-DPANN	cellular organisms,Archaea,Euryarchaeota,Halobacteria,Halobacteriales,unclassified Halobacteriales,unclassified Halobacteriales (miscellaneous),Halobacteriales archaeon QS_8_65_32	GCA_003022925.1_Halobacteria	Na	d__Archaea;p__Halobacteriota;c__Halobacteria;o__Halobacteriales;f__Halococcaceae;g__Halococcus;s__Halococcus sp003022925	f__Halobacteriaceae	92.0426	2.14403
GCA_000336715.1_Halobacteria	assembly_accession_in_the_genome_name	NA	198	4052434	4366	NCBI	236_2	38	0	0.947348	representative	Euryarchaeota_Cluster_II_Halobacteria	non-DPANN	cellular organisms,Archaea,Euryarchaeota,Halobacteria,Halobacteriales,Halococcaceae,Halococcus,Halococcus thailandensis,Halococcus thailandensis JCM 13552	GCA_000336715.1_Halobacteria	Na	d__Archaea;p__Halobacteriota;c__Halobacteria;o__Halobacteriales;f__Halococcaceae;g__Halococcus;s__Halococcus thailandensis	f__Halobacteriaceae	99.078	1.2766
GCA_000496195.1_uncultured_archaeon_A07HB70	assembly_accession_in_the_genome_name	NA	15	2389822	2467	NCBI	248_0	33	0	0.928345	representative	Euryarchaeota_Cluster_II_Halobacteria	non-DPANN	cellular organisms,Archaea,environmental samples,uncultured archaeon A07HB70	GCA_000496195.1_uncultured_archaeon_A07HB70	Na	d__Archaea;p__Halobacteriota;c__Halobacteria;o__Halobacteriales;f__Haloferacaceae;g__A07HB70;s__A07HB70 sp000496195	f__Halobacteriaceae	85.196	0.204738
GCA_900129775.1_Halobacteria	assembly_accession_in_the_genome_name	NA	16	3208246	3203	NCBI	312_0	38	0	0.952098	representative	Euryarchaeota_Cluster_II_Halobacteria	non-DPANN	cellular organisms,Archaea,Euryarchaeota,Halobacteria,Haloferacales,Halorubraceae,Halobaculum,Halobaculum gomorrense	GCA_900129775.1_Halobacteria	Na	d__Archaea;p__Halobacteriota;c__Halobacteria;o__Halobacteriales;f__Haloferacaceae;g__Halobaculum;s__Halobaculum gomorrense	f__Halobacteriaceae	98.298	1.3308
GCA_003020945.1_Halobacteria	assembly_accession_in_the_genome_name	NA	32	2647290	2701	NCBI	311_0	38	0	0.950911	representative	Euryarchaeota_Cluster_II_Halobacteria	non-DPANN	cellular organisms,Archaea,Euryarchaeota,Halobacteria,Halobacteriales,unclassified Halobacteriales,unclassified Halobacteriales (miscellaneous),Halobacteriales archaeon QS_6_71_20	GCA_003020945.1_Halobacteria	Na	d__Archaea;p__Halobacteriota;c__Halobacteria;o__Halobacteriales;f__Haloferacaceae;g__Halobaculum;s__Halobaculum sp003020945	f__Halobacteriaceae	94.4007	0.760456
GCA_000495475.1_Halobacteria	assembly_accession_in_the_genome_name	NA	72	3675087	3525	NCBI	374_0	38	0	0.948139	representative	Euryarchaeota_Cluster_II_Halobacteria	non-DPANN	cellular organisms,Archaea,Euryarchaeota,Halobacteria,Haloferacales,Halorubraceae,Candidatus Halobonum,Candidatus Halobonum tyrrellensis,Candidatus Halobonum tyrrellensis G22	GCA_000495475.1_Halobacteria	Na	d__Archaea;p__Halobacteriota;c__Halobacteria;o__Halobacteriales;f__Haloferacaceae;g__Halobaculum;s__Halobaculum tyrrellense	f__Halobacteriaceae	97.5376	1.52091
GCA_900107195.1_Halobacteria	assembly_accession_in_the_genome_name	NA	30	3754978	3717	NCBI	378_0	38	0	0.946952	representative	Euryarchaeota_Cluster_II_Halobacteria	non-DPANN	cellular organisms,Archaea,Euryarchaeota,Halobacteria,Haloferacales,Haloferacaceae,Halobellus,Halobellus clavatus	GCA_900107195.1_Halobacteria	Na	d__Archaea;p__Halobacteriota;c__Halobacteria;o__Halobacteriales;f__Haloferacaceae;g__Halobellus;s__Halobellus clavatus	f__Halobacteriaceae	98.9227	0.380228
GCA_900108165.1_Halobacteria	assembly_accession_in_the_genome_name	NA	11	3735964	3696	NCBI	377_0	38	0	0.947348	representative	Euryarchaeota_Cluster_II_Halobacteria	non-DPANN	cellular organisms,Archaea,Euryarchaeota,Halobacteria,Haloferacales,Haloferacaceae,Halobellus,Halobellus limi	GCA_900108165.1_Halobacteria	Na	d__Archaea;p__Halobacteriota;c__Halobacteria;o__Halobacteriales;f__Haloferacaceae;g__Halobellus;s__Halobellus limi	f__Halobacteriaceae	99.5528	0.95057
GCA_000739575.1_Halobacteria	assembly_accession_in_the_genome_name	NA	81	3852219	3971	NCBI	376_0	37	1	0.925574	representative	Euryarchaeota_Cluster_II_Halobacteria	non-DPANN	cellular organisms,Archaea,Euryarchaeota,Halobacteria,Haloferacales,Haloferacaceae,Halobellus,Halobellus rufus	GCA_000739575.1_Halobacteria	Na	d__Archaea;p__Halobacteriota;c__Halobacteria;o__Halobacteriales;f__Haloferacaceae;g__Halobellus;s__Halobellus rufus	f__Halobacteriaceae	95.6274	0.624661
GCA_000336755.1_Halobacteria	assembly_accession_in_the_genome_name	NA	27	3952136	3994	NCBI	379_2	38	1	0.941805	representative	Euryarchaeota_Cluster_II_Halobacteria	non-DPANN	cellular organisms,Archaea,Euryarchaeota,Halobacteria,Haloferacales,Haloferacaceae,Haloferax,Haloferax elongans,Haloferax elongans ATCC BAA-1513	GCA_000336755.1_Halobacteria	Na	d__Archaea;p__Halobacteriota;c__Halobacteria;o__Halobacteriales;f__Haloferacaceae;g__Haloferax;s__Haloferax elongans	f__Halobacteriaceae	99.5655	0
GCA_001190965.1_Halobacteria	assembly_accession_in_the_genome_name	NA	5	3918454	3862	NCBI	380_1	38	0	0.944181	representative	Euryarchaeota_Cluster_II_Halobacteria	non-DPANN	cellular organisms,Archaea,Euryarchaeota,Halobacteria,Haloferacales,Haloferacaceae,Haloferax,Haloferax gibbonsii	GCA_001190965.1_Halobacteria	Na	d__Archaea;p__Halobacteriota;c__Halobacteria;o__Halobacteriales;f__Haloferacaceae;g__Haloferax;s__Haloferax gibbonsii	f__Halobacteriaceae	99.4387	0
GCA_900109695.1_Halobacteria	assembly_accession_in_the_genome_name	NA	24	3894077	3962	NCBI	379_1	38	1	0.941805	representative	Euryarchaeota_Cluster_II_Halobacteria	non-DPANN	cellular organisms,Archaea,Euryarchaeota,Halobacteria,Haloferacales,Haloferacaceae,Haloferax,Haloferax larsenii	GCA_900109695.1_Halobacteria	Na	d__Archaea;p__Halobacteriota;c__Halobacteria;o__Halobacteriales;f__Haloferacaceae;g__Haloferax;s__Haloferax larsenii	f__Halobacteriaceae	99.1852	0
GCA_001368915.1_Halobacteria	assembly_accession_in_the_genome_name	NA	8	4015175	3919	NCBI	380_6	38	0	0.944181	representative	Euryarchaeota_Cluster_II_Halobacteria	non-DPANN	cellular organisms,Archaea,Euryarchaeota,Halobacteria,Haloferacales,Haloferacaceae,Haloferax,Haloferax massiliensis	GCA_001368915.1_Halobacteria	Na	d__Archaea;p__Halobacteriota;c__Halobacteria;o__Halobacteriales;f__Haloferacaceae;g__Haloferax;s__Haloferax massiliensis	f__Halobacteriaceae	99.2486	0
GCA_000685635.1_Halobacteria	assembly_accession_in_the_genome_name	NA	4	3906699	4008	NCBI	381_1	37	0	0.944181	representative	Euryarchaeota_Cluster_II_Halobacteria	non-DPANN	cellular organisms,Archaea,Euryarchaeota,Halobacteria,Haloferacales,Haloferacaceae,Haloferax,Haloferax mediterranei,Haloferax mediterranei ATCC 33500	GCA_000685635.1_Halobacteria	Na	d__Archaea;p__Halobacteriota;c__Halobacteria;o__Halobacteriales;f__Haloferacaceae;g__Haloferax;s__Haloferax mediterranei	f__Halobacteriaceae	97.6009	0
GCA_000337815.1_Halobacteria	assembly_accession_in_the_genome_name	NA	20	3368982	3454	NCBI	382_0	38	0	0.943785	representative	Euryarchaeota_Cluster_II_Halobacteria	non-DPANN	cellular organisms,Archaea,Euryarchaeota,Halobacteria,Haloferacales,Haloferacaceae,Haloferax,Haloferax mucosum,Haloferax mucosum ATCC BAA-1512	GCA_000337815.1_Halobacteria	Na	d__Archaea;p__Halobacteriota;c__Halobacteria;o__Halobacteriales;f__Haloferacaceae;g__Haloferax;s__Haloferax mucosum	f__Halobacteriaceae	99.3627	0.190114
GCA_001469865.1_Halobacteria	assembly_accession_in_the_genome_name	NA	716	3830759	4341	NCBI	383_0	38	1	0.512272	representative	Euryarchaeota_Cluster_II_Halobacteria	non-DPANN	cellular organisms,Archaea,Euryarchaeota,Halobacteria,Haloferacales,Haloferacaceae,Haloferax,Haloferax sp. SB29	GCA_001469865.1_Halobacteria	Na	d__Archaea;p__Halobacteriota;c__Halobacteria;o__Halobacteriales;f__Haloferacaceae;g__Haloferax;s__Haloferax sp001469865	f__Halobacteriaceae	98.6022	2.09125
GCA_001469875.2_Halobacteria	assembly_accession_in_the_genome_name	NA	26	3904985	3889	NCBI	380_3	38	0	0.944181	representative	Euryarchaeota_Cluster_II_Halobacteria	non-DPANN	cellular organisms,Archaea,Euryarchaeota,Halobacteria,Haloferacales,Haloferacaceae,Haloferax,Haloferax sp. SB3	GCA_001469875.2_Halobacteria	Na	d__Archaea;p__Halobacteriota;c__Halobacteria;o__Halobacteriales;f__Haloferacaceae;g__Haloferax;s__Haloferax sp001469875	f__Halobacteriaceae	99.4387	0
GCA_001482285.1_Halobacteria	assembly_accession_in_the_genome_name	NA	56	3977555	4026	NCBI	380_2	38	0	0.944181	representative	Euryarchaeota_Cluster_II_Halobacteria	non-DPANN	cellular organisms,Archaea,Euryarchaeota,Halobacteria,Haloferacales,Haloferacaceae,Haloferax,Haloferax sp. Q22	GCA_001482285.1_Halobacteria	Na	d__Archaea;p__Halobacteriota;c__Halobacteria;o__Halobacteriales;f__Haloferacaceae;g__Haloferax;s__Haloferax sp001482285	f__Halobacteriaceae	99.4387	0
GCA_000337835.1_Halobacteria	assembly_accession_in_the_genome_name	NA	29	3812428	3850	NCBI	380_5	38	0	0.944181	representative	Euryarchaeota_Cluster_II_Halobacteria	non-DPANN	cellular organisms,Archaea,Euryarchaeota,Halobacteria,Haloferacales,Haloferacaceae,Haloferax,Haloferax sulfurifontis,Haloferax sulfurifontis ATCC BAA-897	GCA_000337835.1_Halobacteria	Na	d__Archaea;p__Halobacteriota;c__Halobacteria;o__Halobacteriales;f__Haloferacaceae;g__Haloferax;s__Haloferax sulfurifontis	f__Halobacteriaceae	99.0585	0
GCA_000025685.1_Halobacteria	assembly_accession_in_the_genome_name	NA	5	4012900	4026	NCBI	380_4	38	0	0.944181	representative	Euryarchaeota_Cluster_II_Halobacteria	non-DPANN	cellular organisms,Archaea,Euryarchaeota,Halobacteria,Haloferacales,Haloferacaceae,Haloferax,Haloferax volcanii,Haloferax volcanii DS2	GCA_000025685.1_Halobacteria	Na	d__Archaea;p__Halobacteriota;c__Halobacteria;o__Halobacteriales;f__Haloferacaceae;g__Haloferax;s__Haloferax volcanii	f__Halobacteriaceae	99.5655	0
GCA_000337855.1_Halobacteria	assembly_accession_in_the_genome_name	NA	56	3928510	3966	NCBI	384_1	38	0	0.94616	representative	Euryarchaeota_Cluster_II_Halobacteria	non-DPANN	cellular organisms,Archaea,Euryarchaeota,Halobacteria,Haloferacales,Haloferacaceae,Halogeometricum,Halogeometricum borinquense,Halogeometricum borinquense DSM 11551	GCA_000337855.1_Halobacteria	Na	d__Archaea;p__Halobacteriota;c__Halobacteria;o__Halobacteriales;f__Haloferacaceae;g__Halogeometricum;s__Halogeometricum borinquense	f__Halobacteriaceae	99.5437	0.237643
GCA_900115785.1_Halobacteria	assembly_accession_in_the_genome_name	NA	8	3616269	3631	NCBI	389_0	38	0	0.946556	representative	Euryarchaeota_Cluster_II_Halobacteria	non-DPANN	cellular organisms,Archaea,Euryarchaeota,Halobacteria,Haloferacales,Haloferacaceae,Halogeometricum,Halogeometricum limi	GCA_900115785.1_Halobacteria	Na	d__Archaea;p__Halobacteriota;c__Halobacteria;o__Halobacteriales;f__Haloferacaceae;g__Halogeometricum;s__Halogeometricum limi	f__Halobacteriaceae	99.5655	0.380228
GCA_000337095.1_Halobacteria	assembly_accession_in_the_genome_name	NA	45	4384515	4349	NCBI	387_0	38	0	0.948139	representative	Euryarchaeota_Cluster_II_Halobacteria	non-DPANN	cellular organisms,Archaea,Euryarchaeota,Halobacteria,Haloferacales,Haloferacaceae,Halogeometricum,Halogeometricum pallidum,Halogeometricum pallidum JCM 14848	GCA_000337095.1_Halobacteria	Na	d__Archaea;p__Halobacteriota;c__Halobacteria;o__Halobacteriales;f__Haloferacaceae;g__Halogeometricum;s__Halogeometricum pallidum	f__Halobacteriaceae	99.0965	0.760456
GCA_900112175.1_Halobacteria	assembly_accession_in_the_genome_name	NA	7	4187125	4203	NCBI	388_0	38	0	0.947348	representative	Euryarchaeota_Cluster_II_Halobacteria	non-DPANN	cellular organisms,Archaea,Euryarchaeota,Halobacteria,Haloferacales,Haloferacaceae,Halogeometricum,Halogeometricum rufum	GCA_900112175.1_Halobacteria	Na	d__Archaea;p__Halobacteriota;c__Halobacteria;o__Halobacteriales;f__Haloferacaceae;g__Halogeometricum;s__Halogeometricum rufum	f__Halobacteriaceae	99.3627	2.47148
GCA_900110465.1_Halobacteria	assembly_accession_in_the_genome_name	NA	61	5185690	5334	NCBI	370_0	38	0	0.946556	representative	Euryarchaeota_Cluster_II_Halobacteria	non-DPANN	cellular organisms,Archaea,Euryarchaeota,Halobacteria,Haloferacales,Haloferacaceae,Halogranum,Halogranum amylolyticum	GCA_900110465.1_Halobacteria	Na	d__Archaea;p__Halobacteriota;c__Halobacteria;o__Halobacteriales;f__Haloferacaceae;g__Halogranum;s__Halogranum amylolyticum	f__Halobacteriaceae	99.3753	1.76534
GCA_900103715.1_Halobacteria	assembly_accession_in_the_genome_name	NA	11	3770187	3781	NCBI	371_0	38	0	0.940618	representative	Euryarchaeota_Cluster_II_Halobacteria	non-DPANN	cellular organisms,Archaea,Euryarchaeota,Halobacteria,Haloferacales,Haloferacaceae,Halogranum,Halogranum gelatinilyticum	GCA_900103715.1_Halobacteria	Na	d__Archaea;p__Halobacteriota;c__Halobacteria;o__Halobacteriales;f__Haloferacaceae;g__Halogranum;s__Halogranum gelatinilyticum	f__Halobacteriaceae	99.5655	0.760456
GCA_900114455.1_Halobacteria	assembly_accession_in_the_genome_name	NA	17	4566676	4580	NCBI	369_1	38	0	0.94616	representative	Euryarchaeota_Cluster_II_Halobacteria	non-DPANN	cellular organisms,Archaea,Euryarchaeota,Halobacteria,Haloferacales,Haloferacaceae,Halogranum,Halogranum rubrum	GCA_900114455.1_Halobacteria	Na	d__Archaea;p__Halobacteriota;c__Halobacteria;o__Halobacteriales;f__Haloferacaceae;g__Halogranum;s__Halogranum rubrum	f__Halobacteriaceae	99.3753	1.14068
GCA_002844195.1_Halobacteria	assembly_accession_in_the_genome_name	NA	15	4615401	4564	NCBI	375_0	38	0	0.952494	representative	Euryarchaeota_Cluster_II_Halobacteria	non-DPANN	cellular organisms,Archaea,Euryarchaeota,Halobacteria,Haloferacales,Haloferacaceae,unclassified Haloferacaceae,Haloferacaceae archaeon SYSU A9-0	GCA_002844195.1_Halobacteria	Na	d__Archaea;p__Halobacteriota;c__Halobacteria;o__Halobacteriales;f__Haloferacaceae;g__Halogranum;s__Halogranum sp002844195	f__Halobacteriaceae	99.9457	0.855513
GCA_900109065.1_Halobacteria	assembly_accession_in_the_genome_name	NA	78	3284590	3443	NCBI	231_1	38	0	0.946952	representative	Euryarchaeota_Cluster_II_Halobacteria	non-DPANN	cellular organisms,Archaea,Euryarchaeota,Halobacteria,Haloferacales,Halorubraceae,Halohasta,Halohasta litchfieldiae	GCA_900109065.1_Halobacteria	Na	d__Archaea;p__Halobacteriota;c__Halobacteria;o__Halobacteriales;f__Haloferacaceae;g__Halohasta;s__Halohasta litchfieldiae	f__Halobacteriaceae	99.1852	2.75665
GCA_900115675.1_Halobacteria	assembly_accession_in_the_genome_name	NA	37	3160633	3218	NCBI	308_2	38	0	0.951702	representative	Euryarchaeota_Cluster_II_Halobacteria	non-DPANN	cellular organisms,Archaea,Euryarchaeota,Halobacteria,Haloferacales,Halorubraceae,Halolamina,Halolamina pelagica	GCA_900115675.1_Halobacteria	Na	d__Archaea;p__Halobacteriota;c__Halobacteria;o__Halobacteriales;f__Haloferacaceae;g__Halolamina;s__Halolamina pelagica	f__Halobacteriaceae	97.2117	0.760456
GCA_000739555.1_Halobacteria	assembly_accession_in_the_genome_name	NA	71	2955001	3123	NCBI	308_1	38	3	0.860253	representative	Euryarchaeota_Cluster_II_Halobacteria	non-DPANN	cellular organisms,Archaea,Euryarchaeota,Halobacteria,Haloferacales,Halorubraceae,Halolamina,Halolamina rubra	GCA_000739555.1_Halobacteria	Na	d__Archaea;p__Halobacteriota;c__Halobacteria;o__Halobacteriales;f__Haloferacaceae;g__Halolamina;s__Halolamina rubra	f__Halobacteriaceae	96.071	1.15531
GCA_001282785.1_Halobacteria	assembly_accession_in_the_genome_name	NA	1	2835858	2886	NCBI	309_1	38	0	0.951306	representative	Euryarchaeota_Cluster_II_Halobacteria	non-DPANN	cellular organisms,Archaea,Euryarchaeota,Halobacteria,Haloferacales,Halorubraceae,Halolamina,Halolamina sediminis	GCA_001282785.1_Halobacteria	Na	d__Archaea;p__Halobacteriota;c__Halobacteria;o__Halobacteriales;f__Haloferacaceae;g__Halolamina;s__Halolamina sediminis	f__Halobacteriaceae	96.5779	0.380228
GCA_000224475.1_unclassified_Archaea_miscellaneous	assembly_accession_in_the_genome_name	NA	3	3643158	3754	NCBI	310_0	38	0	0.948535	representative	Euryarchaeota_Cluster_II_Halobacteria	non-DPANN	cellular organisms,Archaea,unclassified Archaea,unclassified Archaea (miscellaneous),halophilic archaeon DL31	GCA_000224475.1_unclassified_Archaea_miscellaneous	Na	d__Archaea;p__Halobacteriota;c__Halobacteria;o__Halobacteriales;f__Haloferacaceae;g__Halolamina;s__Halolamina sp000224475	f__Halobacteriaceae	97.2841	1.71103
GCA_002025255.1_Halobacteria	assembly_accession_in_the_genome_name	NA	5	3472516	3596	NCBI	309_2	38	0	0.940618	representative	Euryarchaeota_Cluster_II_Halobacteria	non-DPANN	cellular organisms,Archaea,Euryarchaeota,Halobacteria,Haloferacales,Halorubraceae,Halolamina,Halolamina sp. CBA1230	GCA_002025255.1_Halobacteria	Na	d__Archaea;p__Halobacteriota;c__Halobacteria;o__Halobacteriales;f__Haloferacaceae;g__Halolamina;s__Halolamina sp002025255	f__Halobacteriaceae	97.3384	0.760456
GCA_001462205.1_Halobacteria	assembly_accession_in_the_genome_name	NA	143	3243052	3307	NCBI	326_0	38	1	0.924782	representative	Euryarchaeota_Cluster_II_Halobacteria	non-DPANN	cellular organisms,Archaea,Euryarchaeota,Halobacteria,Haloferacales,Halorubraceae,Haloparvum,Haloparvum sedimenti	GCA_001462205.1_Halobacteria	Na	d__Archaea;p__Halobacteriota;c__Halobacteria;o__Halobacteriales;f__Haloferacaceae;g__Haloparvum;s__Haloparvum sedimenti	f__Halobacteriaceae	97.5376	0.506971
GCA_900113245.1_Halobacteria	assembly_accession_in_the_genome_name	NA	14	3529311	3605	NCBI	386_0	38	0	0.945368	representative	Euryarchaeota_Cluster_II_Halobacteria	non-DPANN	cellular organisms,Archaea,Euryarchaeota,Halobacteria,Haloferacales,Haloferacaceae,Halopelagius,Halopelagius inordinatus	GCA_900113245.1_Halobacteria	Na	d__Archaea;p__Halobacteriota;c__Halobacteria;o__Halobacteriales;f__Haloferacaceae;g__Halopelagius;s__Halopelagius inordinatus	f__Halobacteriaceae	99.5655	0.380228
GCA_900100875.1_Halobacteria	assembly_accession_in_the_genome_name	NA	9	3871751	3818	NCBI	385_1	38	0	0.945368	representative	Euryarchaeota_Cluster_II_Halobacteria	non-DPANN	cellular organisms,Archaea,Euryarchaeota,Halobacteria,Haloferacales,Haloferacaceae,Halopelagius,Halopelagius longus	GCA_900100875.1_Halobacteria	Na	d__Archaea;p__Halobacteriota;c__Halobacteria;o__Halobacteriales;f__Haloferacaceae;g__Halopelagius;s__Halopelagius longus	f__Halobacteriaceae	99.3753	0.2218
GCA_900108505.1_Halobacteria	assembly_accession_in_the_genome_name	NA	41	3136824	3133	NCBI	316_0	38	0	0.92597	representative	Euryarchaeota_Cluster_II_Halobacteria	non-DPANN	cellular organisms,Archaea,Euryarchaeota,Halobacteria,Haloferacales,Halorubraceae,Halopenitus,Halopenitus malekzadehii	GCA_900108505.1_Halobacteria	Na	d__Archaea;p__Halobacteriota;c__Halobacteria;o__Halobacteriales;f__Haloferacaceae;g__Halopenitus;s__Halopenitus malekzadehii	f__Halobacteriaceae	98.4121	0
GCA_900107205.1_Halobacteria	assembly_accession_in_the_genome_name	NA	27	3424491	3354	NCBI	315_1	38	0	0.944972	representative	Euryarchaeota_Cluster_II_Halobacteria	non-DPANN	cellular organisms,Archaea,Euryarchaeota,Halobacteria,Haloferacales,Halorubraceae,Halopenitus,Halopenitus persicus	GCA_900107205.1_Halobacteria	Na	d__Archaea;p__Halobacteriota;c__Halobacteria;o__Halobacteriales;f__Haloferacaceae;g__Halopenitus;s__Halopenitus persicus	f__Halobacteriaceae	98.1079	0.506971
GCA_002355635.1_Halobacteria	assembly_accession_in_the_genome_name	NA	2	3105937	3006	NCBI	315_2	38	0	0.944972	representative	Euryarchaeota_Cluster_II_Halobacteria	non-DPANN	cellular organisms,Archaea,Euryarchaeota,Halobacteria,Haloferacales,Halorubraceae,Halopenitus,Halopenitus persicus	GCA_002355635.1_Halobacteria	Na	d__Archaea;p__Halobacteriota;c__Halobacteria;o__Halobacteriales;f__Haloferacaceae;g__Halopenitus;s__Halopenitus persicus_A	f__Halobacteriaceae	98.222	0.126743
GCA_000427685.1_Halobacteria	assembly_accession_in_the_genome_name	NA	8	3797935	3968	NCBI	301_0	38	0	0.941013	representative	Euryarchaeota_Cluster_II_Halobacteria	non-DPANN	cellular organisms,Archaea,Euryarchaeota,Halobacteria,Haloferacales,Haloferacaceae,Haloplanus,Haloplanus natans,Haloplanus natans DSM 17983	GCA_000427685.1_Halobacteria	Na	d__Archaea;p__Halobacteriota;c__Halobacteria;o__Halobacteriales;f__Haloferacaceae;g__Haloplanus;s__Haloplanus natans	f__Halobacteriaceae	98.805	0.887199
GCA_003336245.1_Halobacteria	assembly_accession_in_the_genome_name	NA	4	3549098	3620	NCBI	300_2	38	0	0.945764	representative	Euryarchaeota_Cluster_II_Halobacteria	non-DPANN	cellular organisms,Archaea,Euryarchaeota,Halobacteria,Haloferacales,Haloferacaceae,Haloplanus,Haloplanus salinus	GCA_003336245.1_Halobacteria	Na	d__Archaea;p__Halobacteriota;c__Halobacteria;o__Halobacteriales;f__Haloferacaceae;g__Haloplanus;s__Haloplanus salinus	f__Halobacteriaceae	99.3627	1.23574
GCA_003342695.1_Halobacteria	assembly_accession_in_the_genome_name	NA	3	3529327	3636	NCBI	300_1	38	1	0.941409	representative	Euryarchaeota_Cluster_II_Halobacteria	non-DPANN	cellular organisms,Archaea,Euryarchaeota,Halobacteria,Haloferacales,Haloferacaceae,Haloplanus,Haloplanus sp. CBA1113	GCA_003342695.1_Halobacteria	Na	d__Archaea;p__Halobacteriota;c__Halobacteria;o__Halobacteriales;f__Haloferacaceae;g__Haloplanus;s__Haloplanus sp003342695	f__Halobacteriaceae	98.6783	1.109
GCA_900107665.1_Halobacteria	assembly_accession_in_the_genome_name	NA	10	2776859	2900	NCBI	302_0	38	0	0.941409	representative	Euryarchaeota_Cluster_II_Halobacteria	non-DPANN	cellular organisms,Archaea,Euryarchaeota,Halobacteria,Haloferacales,Haloferacaceae,Haloplanus,Haloplanus vescus	GCA_900107665.1_Halobacteria	Na	d__Archaea;p__Halobacteriota;c__Halobacteria;o__Halobacteriales;f__Haloferacaceae;g__Haloplanus;s__Haloplanus vescus	f__Halobacteriaceae	98.805	0.190114
GCA_001469955.1_Halobacteria	assembly_accession_in_the_genome_name	NA	41	3929557	4029	NCBI	372_0	38	0	0.944576	representative	Euryarchaeota_Cluster_II_Halobacteria	non-DPANN	cellular organisms,Archaea,Euryarchaeota,Halobacteria,Haloferacales,Haloferacaceae,Haloprofundus,Haloprofundus marisrubri	GCA_001469955.1_Halobacteria	Na	d__Archaea;p__Halobacteriota;c__Halobacteria;o__Halobacteriales;f__Haloferacaceae;g__Haloprofundus;s__Haloprofundus marisrubri	f__Halobacteriaceae	99.2395	0.095057
GCA_000416005.1_Halobacteria	assembly_accession_in_the_genome_name	NA	2	3019909	4294	NCBI	219_0	29	1	0.649644	representative	Euryarchaeota_Cluster_II_Halobacteria	non-DPANN	cellular organisms,Archaea,Euryarchaeota,Halobacteria,Haloferacales,Haloferacaceae,Haloquadratum,Haloquadratum sp. J07HQX50	GCA_000416005.1_Halobacteria	Na	d__Archaea;p__Halobacteriota;c__Halobacteria;o__Halobacteriales;f__Haloferacaceae;g__Haloquadratum;s__Haloquadratum sp000416005	f__Halobacteriaceae	69.9658	0
GCA_000237865.1_Halobacteria	assembly_accession_in_the_genome_name	NA	4	3260476	3090	NCBI	216_1	38	0	0.951306	representative	Euryarchaeota_Cluster_II_Halobacteria	non-DPANN	cellular organisms,Archaea,Euryarchaeota,Halobacteria,Haloferacales,Haloferacaceae,Haloquadratum,Haloquadratum walsbyi,Haloquadratum walsbyi C23	GCA_000237865.1_Halobacteria	Na	d__Archaea;p__Halobacteriota;c__Halobacteria;o__Halobacteriales;f__Haloferacaceae;g__Haloquadratum;s__Haloquadratum walsbyi	f__Halobacteriaceae	99.3029	0.380228
GCA_000415965.1_Halobacteria	assembly_accession_in_the_genome_name	NA	1	3475501	3489	NCBI	217_0	37	1	0.950911	representative	Euryarchaeota_Cluster_II_Halobacteria	non-DPANN	cellular organisms,Archaea,Euryarchaeota,Halobacteria,Haloferacales,Haloferacaceae,Haloquadratum,Haloquadratum walsbyi,Haloquadratum walsbyi J07HQW1	GCA_000415965.1_Halobacteria	Na	d__Archaea;p__Halobacteriota;c__Halobacteria;o__Halobacteriales;f__Haloferacaceae;g__Haloquadratum;s__Haloquadratum walsbyi_A	f__Halobacteriaceae	82.3253	0.380228
GCA_000415985.1_Halobacteria	assembly_accession_in_the_genome_name	NA	1	3594539	3794	NCBI	218_0	38	2	0.951702	representative	Euryarchaeota_Cluster_II_Halobacteria	non-DPANN	cellular organisms,Archaea,Euryarchaeota,Halobacteria,Haloferacales,Haloferacaceae,Haloquadratum,Haloquadratum walsbyi,Haloquadratum walsbyi J07HQW2	GCA_000415985.1_Halobacteria	Na	d__Archaea;p__Halobacteriota;c__Halobacteria;o__Halobacteriales;f__Haloferacaceae;g__Haloquadratum;s__Haloquadratum walsbyi_B	f__Halobacteriaceae	93.8236	0.760456
GCA_001542905.1_Halobacteria	assembly_accession_in_the_genome_name	NA	3	3325770	3255	NCBI	318_1	38	1	0.946952	representative	Euryarchaeota_Cluster_II_Halobacteria	non-DPANN	cellular organisms,Archaea,Euryarchaeota,Halobacteria,Haloferacales,Halorubraceae,Halorubrum,Halorubrum sp. SAH-A6	GCA_001542905.1_Halobacteria	Na	d__Archaea;p__Halobacteriota;c__Halobacteria;o__Halobacteriales;f__Haloferacaceae;g__Halorubrum;s__Halorubrum aethiopicum	f__Halobacteriaceae	97.9178	0
GCA_000336995.1_Halobacteria	assembly_accession_in_the_genome_name	NA	37	3108525	3062	NCBI	324_0	38	1	0.945764	representative	Euryarchaeota_Cluster_II_Halobacteria	non-DPANN	cellular organisms,Archaea,Euryarchaeota,Halobacteria,Haloferacales,Halorubraceae,Halorubrum,Halorubrum aidingense,Halorubrum aidingense JCM 13560	GCA_000336995.1_Halobacteria	Na	d__Archaea;p__Halobacteriota;c__Halobacteria;o__Halobacteriales;f__Haloferacaceae;g__Halorubrum;s__Halorubrum aidingense	f__Halobacteriaceae	98.1586	0.95057
GCA_000336875.1_Halobacteria	assembly_accession_in_the_genome_name	NA	83	3682872	3652	NCBI	319_6	38	0	0.635392	representative	Euryarchaeota_Cluster_II_Halobacteria	non-DPANN	cellular organisms,Archaea,Euryarchaeota,Halobacteria,Haloferacales,Halorubraceae,Halorubrum,Halorubrum californiense,Halorubrum californiensis DSM 19288	GCA_000336875.1_Halobacteria	Na	d__Archaea;p__Halobacteriota;c__Halobacteria;o__Halobacteriales;f__Haloferacaceae;g__Halorubrum;s__Halorubrum californiense	f__Halobacteriaceae	97.0722	0.760456
GCA_000337035.1_Halobacteria	assembly_accession_in_the_genome_name	NA	69	3645313	3623	NCBI	319_2	38	1	0.941409	representative	Euryarchaeota_Cluster_II_Halobacteria	non-DPANN	cellular organisms,Archaea,Euryarchaeota,Halobacteria,Haloferacales,Halorubraceae,Halorubrum,Halorubrum coriense,Halorubrum coriense DSM 10284	GCA_000337035.1_Halobacteria	Na	d__Archaea;p__Halobacteriota;c__Halobacteria;o__Halobacteriales;f__Haloferacaceae;g__Halorubrum;s__Halorubrum coriense	f__Halobacteriaceae	98.729	0.760456
GCA_000337015.1_Halobacteria	assembly_accession_in_the_genome_name	NA	110	3382601	3376	NCBI	319_3	38	0	0.950119	representative	Euryarchaeota_Cluster_II_Halobacteria	non-DPANN	cellular organisms,Archaea,Euryarchaeota,Halobacteria,Haloferacales,Halorubraceae,Halorubrum,Halorubrum arcis,Halorubrum arcis JCM 13916	GCA_000337015.1_Halobacteria	Na	d__Archaea;p__Halobacteriota;c__Halobacteria;o__Halobacteriales;f__Haloferacaceae;g__Halorubrum;s__Halorubrum distributum	f__Halobacteriaceae	99.4894	0.760456
GCA_900188075.1_Halobacteria	assembly_accession_in_the_genome_name	NA	49	3666854	3623	NCBI	319_1	38	0	0.949723	representative	Euryarchaeota_Cluster_II_Halobacteria	non-DPANN	cellular organisms,Archaea,Euryarchaeota,Halobacteria,Haloferacales,Halorubraceae,Halorubrum,Halorubrum chaoviator	GCA_900188075.1_Halobacteria	Na	d__Archaea;p__Halobacteriota;c__Halobacteria;o__Halobacteriales;f__Haloferacaceae;g__Halorubrum;s__Halorubrum ezzemoulense	f__Halobacteriaceae	99.8696	0.0760456
GCA_002252985.1_Halobacteria	assembly_accession_in_the_genome_name	NA	143	3320122	3361	NCBI	318_2	37	1	0.950119	representative	Euryarchaeota_Cluster_II_Halobacteria	non-DPANN	cellular organisms,Archaea,Euryarchaeota,Halobacteria,Haloferacales,Halorubraceae,Halorubrum,Halorubrum halodurans	GCA_002252985.1_Halobacteria	Na	d__Archaea;p__Halobacteriota;c__Halobacteria;o__Halobacteriales;f__Haloferacaceae;g__Halorubrum;s__Halorubrum halodurans	f__Halobacteriaceae	94.1662	0
GCA_000739595.1_Halobacteria	assembly_accession_in_the_genome_name	NA	103	3677984	3670	NCBI	321_4	38	0	0.949327	representative	Euryarchaeota_Cluster_II_Halobacteria	non-DPANN	cellular organisms,Archaea,Euryarchaeota,Halobacteria,Haloferacales,Halorubraceae,Halorubrum,Halorubrum halophilum	GCA_000739595.1_Halobacteria	Na	d__Archaea;p__Halobacteriota;c__Halobacteria;o__Halobacteriales;f__Haloferacaceae;g__Halorubrum;s__Halorubrum halophilum	f__Halobacteriaceae	98.0445	0.380228
GCA_000337075.1_Halobacteria	assembly_accession_in_the_genome_name	NA	64	3037532	3008	NCBI	320_1	38	0	0.94616	representative	Euryarchaeota_Cluster_II_Halobacteria	non-DPANN	cellular organisms,Archaea,Euryarchaeota,Halobacteria,Haloferacales,Halorubraceae,Halorubrum,Halorubrum hochstenium,Halorubrum hochstenium ATCC 700873	GCA_000337075.1_Halobacteria	Na	d__Archaea;p__Halobacteriota;c__Halobacteria;o__Halobacteriales;f__Haloferacaceae;g__Halorubrum;s__Halorubrum hochstenium	f__Halobacteriaceae	99.3753	0.190114
GCA_000337355.1_Halobacteria	assembly_accession_in_the_genome_name	NA	105	3619738	3571	NCBI	321_2	37	1	0.949723	representative	Euryarchaeota_Cluster_II_Halobacteria	non-DPANN	cellular organisms,Archaea,Euryarchaeota,Halobacteria,Haloferacales,Halorubraceae,Halorubrum,Halorubrum kocurii,Halorubrum kocurii JCM 14978	GCA_000337355.1_Halobacteria	Na	d__Archaea;p__Halobacteriota;c__Halobacteria;o__Halobacteriales;f__Haloferacaceae;g__Halorubrum;s__Halorubrum kocurii	f__Halobacteriaceae	97.7784	1.90114
GCA_002215305.1_Halobacteria	assembly_accession_in_the_genome_name	NA	193	3633750	3720	NCBI	321_1	38	0	0.949723	representative	Euryarchaeota_Cluster_II_Halobacteria	non-DPANN	cellular organisms,Archaea,Euryarchaeota,Halobacteria,Haloferacales,Halorubraceae,Halorubrum,Halorubrum lacusprofundi	GCA_002215305.1_Halobacteria	Na	d__Archaea;p__Halobacteriota;c__Halobacteria;o__Halobacteriales;f__Haloferacaceae;g__Halorubrum;s__Halorubrum lacusprofundi	f__Halobacteriaceae	99.5655	0.570342
GCA_000337375.1_Halobacteria	assembly_accession_in_the_genome_name	NA	41	3425042	3308	NCBI	321_3	38	0	0.945764	representative	Euryarchaeota_Cluster_II_Halobacteria	non-DPANN	cellular organisms,Archaea,Euryarchaeota,Halobacteria,Haloferacales,Halorubraceae,Halorubrum,Halorubrum lipolyticum,Halorubrum lipolyticum DSM 21995	GCA_000337375.1_Halobacteria	Na	d__Archaea;p__Halobacteriota;c__Halobacteria;o__Halobacteriales;f__Haloferacaceae;g__Halorubrum;s__Halorubrum lipolyticum	f__Halobacteriaceae	99.2993	0.380228
GCA_002727125.1_Halobacteria	assembly_accession_in_the_genome_name	NA	158	3578349	3582	NCBI	321_7	38	0	0.949723	representative	Euryarchaeota_Cluster_II_Halobacteria	non-DPANN	cellular organisms,Archaea,Euryarchaeota,Halobacteria,Haloferacales,Halorubraceae,Halorubrum,Halorubrum persicum	GCA_002727125.1_Halobacteria	Na	d__Archaea;p__Halobacteriota;c__Halobacteria;o__Halobacteriales;f__Haloferacaceae;g__Halorubrum;s__Halorubrum persicum	f__Halobacteriaceae	98.9408	0.506971
GCA_000337915.1_Halobacteria	assembly_accession_in_the_genome_name	NA	72	3423703	3353	NCBI	321_5	38	0	0.945764	representative	Euryarchaeota_Cluster_II_Halobacteria	non-DPANN	cellular organisms,Archaea,Euryarchaeota,Halobacteria,Haloferacales,Halorubraceae,Halorubrum,Halorubrum saccharovorum,Halorubrum saccharovorum DSM 1137	GCA_000337915.1_Halobacteria	Na	d__Archaea;p__Halobacteriota;c__Halobacteria;o__Halobacteriales;f__Haloferacaceae;g__Halorubrum;s__Halorubrum saccharovorum	f__Halobacteriaceae	99.2518	0
GCA_900111935.1_Halobacteria	assembly_accession_in_the_genome_name	NA	9	3030553	3024	NCBI	319_8	38	0	0.94616	representative	Euryarchaeota_Cluster_II_Halobacteria	non-DPANN	cellular organisms,Archaea,Euryarchaeota,Halobacteria,Haloferacales,Halorubraceae,Halorubrum,Halorubrum sodomense	GCA_900111935.1_Halobacteria	Na	d__Archaea;p__Halobacteriota;c__Halobacteria;o__Halobacteriales;f__Haloferacaceae;g__Halorubrum;s__Halorubrum sodomense	f__Halobacteriaceae	99.1852	0.506971
GCA_000296615.1_Halobacteria	assembly_accession_in_the_genome_name	NA	10	3168011	3054	NCBI	319_4	38	0	0.950119	representative	Euryarchaeota_Cluster_II_Halobacteria	non-DPANN	cellular organisms,Archaea,Euryarchaeota,Halobacteria,Haloferacales,Halorubraceae,Halorubrum,Halorubrum sp. T3	GCA_000296615.1_Halobacteria	Na	d__Archaea;p__Halobacteriota;c__Halobacteria;o__Halobacteriales;f__Haloferacaceae;g__Halorubrum;s__Halorubrum sp000296615	f__Halobacteriaceae	99.4894	0.570342
GCA_000496175.1_uncultured_archaeon_A07HR67	assembly_accession_in_the_genome_name	NA	16	2890468	2887	NCBI	327_0	38	1	0.949723	representative	Euryarchaeota_Cluster_II_Halobacteria	non-DPANN	cellular organisms,Archaea,environmental samples,uncultured archaeon A07HR67	GCA_000496175.1_uncultured_archaeon_A07HR67	Na	d__Archaea;p__Halobacteriota;c__Halobacteria;o__Halobacteriales;f__Haloferacaceae;g__Halorubrum;s__Halorubrum sp000496175	f__Halobacteriaceae	95.5115	2.78834
GCA_000746205.1_Halobacteria	assembly_accession_in_the_genome_name	NA	42	2767463	2765	NCBI	325_0	38	0	0.949723	representative	Euryarchaeota_Cluster_II_Halobacteria	non-DPANN	cellular organisms,Archaea,Euryarchaeota,Halobacteria,Haloferacales,Halorubraceae,Halorubrum,Halorubrum sp. BV1	GCA_000746205.1_Halobacteria	Na	d__Archaea;p__Halobacteriota;c__Halobacteria;o__Halobacteriales;f__Haloferacaceae;g__Halorubrum;s__Halorubrum sp000746205	f__Halobacteriaceae	99.2993	0.506971
GCA_001564205.1_Candidatus_Nanohaloarchaeota	assembly_accession_in_the_genome_name	NA	160	1480846	1583	NCBI	317_1	27	0	0.749802	representative	Euryarchaeota_Cluster_II_Halobacteria	non-DPANN	cellular organisms,Archaea,DPANN group,Candidatus Nanohaloarchaeota,Nanohaloarchaea,unclassified Nanohaloarchaea,Nanohaloarchaea archaeon PL-Br10_U2g5	GCA_001564205.1_Candidatus_Nanohaloarchaeota	Na	d__Archaea;p__Halobacteriota;c__Halobacteria;o__Halobacteriales;f__Haloferacaceae;g__Halorubrum;s__Halorubrum sp001564205	f__Halobacteriaceae	56.482	0.0146242
GCA_002252895.1_Halobacteria	assembly_accession_in_the_genome_name	NA	153	3626705	3629	NCBI	322_1	38	1	0.949723	representative	Euryarchaeota_Cluster_II_Halobacteria	non-DPANN	cellular organisms,Archaea,Euryarchaeota,Halobacteria,Haloferacales,Halorubraceae,Halorubrum,Halorubrum sp. Eb13	GCA_002252895.1_Halobacteria	Na	d__Archaea;p__Halobacteriota;c__Halobacteria;o__Halobacteriales;f__Haloferacaceae;g__Halorubrum;s__Halorubrum sp002252755	f__Halobacteriaceae	97.094	0.380228
GCA_002286985.1_Halobacteria	assembly_accession_in_the_genome_name	NA	27	3506649	3352	NCBI	321_6	38	0	0.94616	representative	Euryarchaeota_Cluster_II_Halobacteria	non-DPANN	cellular organisms,Archaea,Euryarchaeota,Halobacteria,Haloferacales,Halorubraceae,Halorubrum,Halorubrum sp. WN019	GCA_002286985.1_Halobacteria	Na	d__Archaea;p__Halobacteriota;c__Halobacteria;o__Halobacteriales;f__Haloferacaceae;g__Halorubrum;s__Halorubrum sp002286985	f__Halobacteriaceae	99.7556	0
GCA_003023405.1_Halobacteria	assembly_accession_in_the_genome_name	NA	55	2438325	2493	NCBI	320_4	37	0	0.89707	representative	Euryarchaeota_Cluster_II_Halobacteria	non-DPANN	cellular organisms,Archaea,Euryarchaeota,Halobacteria,Halobacteriales,unclassified Halobacteriales,unclassified Halobacteriales (miscellaneous),Halobacteriales archaeon SW_8_68_21	GCA_003023405.1_Halobacteria	Na	d__Archaea;p__Halobacteriota;c__Halobacteria;o__Halobacteriales;f__Haloferacaceae;g__Halorubrum;s__Halorubrum sp003023405	f__Halobacteriaceae	87.5249	0.760456
GCA_000337415.1_Halobacteria	assembly_accession_in_the_genome_name	NA	93	3328860	3354	NCBI	320_2	38	1	0.94616	representative	Euryarchaeota_Cluster_II_Halobacteria	non-DPANN	cellular organisms,Archaea,Euryarchaeota,Halobacteria,Haloferacales,Halorubraceae,Halorubrum,Halorubrum tebenquichense,Halorubrum tebenquichense DSM 14210	GCA_000337415.1_Halobacteria	Na	d__Archaea;p__Halobacteriota;c__Halobacteria;o__Halobacteriales;f__Haloferacaceae;g__Halorubrum;s__Halorubrum tebenquichense	f__Halobacteriaceae	99.6795	0.760456
GCA_002355655.1_Halobacteria	assembly_accession_in_the_genome_name	NA	3	3080199	2963	NCBI	319_5	38	0	0.950119	representative	Euryarchaeota_Cluster_II_Halobacteria	non-DPANN	cellular organisms,Archaea,Euryarchaeota,Halobacteria,Haloferacales,Halorubraceae,Halorubrum,Halorubrum trapanicum	GCA_002355655.1_Halobacteria	Na	d__Archaea;p__Halobacteriota;c__Halobacteria;o__Halobacteriales;f__Haloferacaceae;g__Halorubrum;s__Halorubrum trapanicum	f__Halobacteriaceae	99.3753	0.506971
GCA_001280455.1_Halobacteria	assembly_accession_in_the_genome_name	NA	17	3567018	3595	NCBI	319_7	38	0	0.950119	representative	Euryarchaeota_Cluster_II_Halobacteria	non-DPANN	cellular organisms,Archaea,Euryarchaeota,Halobacteria,Haloferacales,Halorubraceae,Halorubrum,Halorubrum tropicale	GCA_001280455.1_Halobacteria	Na	d__Archaea;p__Halobacteriota;c__Halobacteria;o__Halobacteriales;f__Haloferacaceae;g__Halorubrum;s__Halorubrum tropicale	f__Halobacteriaceae	99.5655	0
GCA_900188065.1_Halobacteria	assembly_accession_in_the_genome_name	NA	72	3477860	3377	NCBI	314_0	38	1	0.94616	representative	Euryarchaeota_Cluster_II_Halobacteria	non-DPANN	cellular organisms,Archaea,Euryarchaeota,Halobacteria,Haloferacales,Halorubraceae,Halorubrum,Halorubrum vacuolatum	GCA_900188065.1_Halobacteria	Na	d__Archaea;p__Halobacteriota;c__Halobacteria;o__Halobacteriales;f__Haloferacaceae;g__Halorubrum;s__Halorubrum vacuolatum	f__Halobacteriaceae	98.9191	0.841934
GCA_002906575.1_Halobacteria	assembly_accession_in_the_genome_name	NA	6	4973118	5123	NCBI	373_0	38	2	0.942201	representative	Euryarchaeota_Cluster_II_Halobacteria	non-DPANN	cellular organisms,Archaea,Euryarchaeota,Halobacteria,Haloferacales,Halorubraceae,Salinigranum,Salinigranum rubrum	GCA_002906575.1_Halobacteria	Na	d__Archaea;p__Halobacteriota;c__Halobacteria;o__Halobacteriales;f__Haloferacaceae;g__Salinigranum;s__Salinigranum rubrum	f__Halobacteriaceae	98.4248	1.04563
GCA_900103505.1_Halobacteria	assembly_accession_in_the_genome_name	NA	73	3768606	3870	NCBI	285_0	38	1	0.941409	representative	Euryarchaeota_Cluster_II_Halobacteria	non-DPANN	cellular organisms,Archaea,Euryarchaeota,Halobacteria,Halobacteriales,Halobacteriaceae,Haloarchaeobius,Haloarchaeobius iranensis	GCA_900103505.1_Halobacteria	Na	d__Archaea;p__Halobacteriota;c__Halobacteria;o__Halobacteriales;f__Natrialbaceae;g__Haloarchaeobius;s__Haloarchaeobius iranensis	f__Halobacteriaceae	99.5333	0.4
GCA_900112205.1_Halobacteria	assembly_accession_in_the_genome_name	NA	31	4495442	4342	NCBI	355_2	38	0	0.94616	representative	Euryarchaeota_Cluster_II_Halobacteria	non-DPANN	cellular organisms,Archaea,Euryarchaeota,Halobacteria,Natrialbales,Natrialbaceae,Halobiforma,Halobiforma haloterrestris	GCA_900112205.1_Halobacteria	Na	d__Archaea;p__Halobacteriota;c__Halobacteria;o__Halobacteriales;f__Natrialbaceae;g__Halobiforma;s__Halobiforma haloterrestris	f__Halobacteriaceae	99.8099	0
GCA_000336655.1_Halobacteria	assembly_accession_in_the_genome_name	NA	79	4338576	4264	NCBI	355_1	38	0	0.946952	representative	Euryarchaeota_Cluster_II_Halobacteria	non-DPANN	cellular organisms,Archaea,Euryarchaeota,Halobacteria,Natrialbales,Natrialbaceae,Halobiforma,Halobiforma lacisalsi,Halobiforma lacisalsi AJ5	GCA_000336655.1_Halobacteria	Na	d__Archaea;p__Halobacteriota;c__Halobacteria;o__Halobacteriales;f__Natrialbaceae;g__Halobiforma;s__Halobiforma lacisalsi	f__Halobacteriaceae	99.4297	0
GCA_000337895.1_Halobacteria	assembly_accession_in_the_genome_name	NA	205	3688747	3676	NCBI	358_0	36	1	0.821853	representative	Euryarchaeota_Cluster_II_Halobacteria	non-DPANN	cellular organisms,Archaea,Euryarchaeota,Halobacteria,Natrialbales,Natrialbaceae,Halobiforma,Halobiforma nitratireducens,Halobiforma nitratireducens JCM 10879	GCA_000337895.1_Halobacteria	Na	d__Archaea;p__Halobacteriota;c__Halobacteria;o__Halobacteriales;f__Natrialbaceae;g__Halobiforma;s__Halobiforma nitratireducens	f__Halobacteriaceae	86.9419	0
GCA_000455345.1_Halobacteria	assembly_accession_in_the_genome_name	NA	3	3906364	3853	NCBI	338_0	38	0	0.948931	representative	Euryarchaeota_Cluster_II_Halobacteria	non-DPANN	cellular organisms,Archaea,Euryarchaeota,Halobacteria,Natrialbales,Natrialbaceae,Halopiger,Halopiger goleimassiliensis	GCA_000455345.1_Halobacteria	Na	d__Archaea;p__Halobacteriota;c__Halobacteria;o__Halobacteriales;f__Natrialbaceae;g__Halopiger_A;s__Halopiger_A goleimassiliensis	f__Halobacteriaceae	99.6198	0.235379
GCA_000455365.1_Halobacteria	assembly_accession_in_the_genome_name	NA	6	3776554	3719	NCBI	350_0	38	0	0.946952	representative	Euryarchaeota_Cluster_II_Halobacteria	non-DPANN	cellular organisms,Archaea,Euryarchaeota,Halobacteria,Natrialbales,Natrialbaceae,Halopiger,Halopiger djelfimassiliensis	GCA_000455365.1_Halobacteria	Na	d__Archaea;p__Halobacteriota;c__Halobacteria;o__Halobacteriales;f__Natrialbaceae;g__Halopiger_B;s__Halopiger_B djelfimassiliensis	f__Halobacteriaceae	99.2395	0
GCA_000217715.1_Halobacteria	assembly_accession_in_the_genome_name	NA	4	4355268	4264	NCBI	342_0	38	1	0.948139	representative	Euryarchaeota_Cluster_II_Halobacteria	non-DPANN	cellular organisms,Archaea,Euryarchaeota,Halobacteria,Natrialbales,Natrialbaceae,Halopiger,Halopiger xanaduensis,Halopiger xanaduensis SH-6	GCA_000217715.1_Halobacteria	Na	d__Archaea;p__Halobacteriota;c__Halobacteria;o__Halobacteriales;f__Natrialbaceae;g__Halopiger;s__Halopiger xanaduensis	f__Halobacteriaceae	99.5655	0.380228
GCA_900116205.1_Halobacteria	assembly_accession_in_the_genome_name	NA	16	4108147	4148	NCBI	363_2	38	0	0.945764	representative	Euryarchaeota_Cluster_II_Halobacteria	non-DPANN	cellular organisms,Archaea,Euryarchaeota,Halobacteria,Natrialbales,Natrialbaceae,Halostagnicola,Halostagnicola kamekurae	GCA_900116205.1_Halobacteria	Na	d__Archaea;p__Halobacteriota;c__Halobacteria;o__Halobacteriales;f__Natrialbaceae;g__Halostagnicola;s__Halostagnicola kamekurae	f__Halobacteriaceae	99.2	0.4
GCA_000517625.1_Halobacteria	assembly_accession_in_the_genome_name	NA	5	4131176	4092	NCBI	364_0	38	0	0.950119	representative	Euryarchaeota_Cluster_II_Halobacteria	non-DPANN	cellular organisms,Archaea,Euryarchaeota,Halobacteria,Natrialbales,Natrialbaceae,Halostagnicola,Halostagnicola larsenii,Halostagnicola larsenii XH-48	GCA_000517625.1_Halobacteria	Na	d__Archaea;p__Halobacteriota;c__Halobacteria;o__Halobacteriales;f__Natrialbaceae;g__Halostagnicola;s__Halostagnicola larsenii	f__Halobacteriaceae	100	0
GCA_000691505.2_Halobacteria	assembly_accession_in_the_genome_name	NA	26	3178490	3401	NCBI	363_1	37	2	0.85194	representative	Euryarchaeota_Cluster_II_Halobacteria	non-DPANN	cellular organisms,Archaea,Euryarchaeota,Halobacteria,Natrialbales,Natrialbaceae,Halostagnicola,Halostagnicola sp. A56	GCA_000691505.2_Halobacteria	Na	d__Archaea;p__Halobacteriota;c__Halobacteria;o__Halobacteriales;f__Natrialbaceae;g__Halostagnicola;s__Halostagnicola sp000691505	f__Halobacteriaceae	87.7407	1.09524
GCA_000337495.1_Halobacteria	assembly_accession_in_the_genome_name	NA	71	4841607	4652	NCBI	341_2	38	0	0.953286	representative	Euryarchaeota_Cluster_II_Halobacteria	non-DPANN	cellular organisms,Archaea,Euryarchaeota,Halobacteria,Natrialbales,Natrialbaceae,Haloterrigena,Haloterrigena salina,Haloterrigena salina JCM 13891	GCA_000337495.1_Halobacteria	Na	d__Archaea;p__Halobacteriota;c__Halobacteria;o__Halobacteriales;f__Natrialbaceae;g__Haloterrigena;s__Haloterrigena salina	f__Halobacteriaceae	99.1726	0
GCA_000025325.1_Halobacteria	assembly_accession_in_the_genome_name	NA	7	5440782	5224	NCBI	341_1	38	0	0.949327	representative	Euryarchaeota_Cluster_II_Halobacteria	non-DPANN	cellular organisms,Archaea,Euryarchaeota,Halobacteria,Natrialbales,Natrialbaceae,Haloterrigena,Haloterrigena turkmenica,Haloterrigena turkmenica DSM 5511	GCA_000025325.1_Halobacteria	Na	d__Archaea;p__Halobacteriota;c__Halobacteria;o__Halobacteriales;f__Natrialbaceae;g__Haloterrigena;s__Haloterrigena turkmenica	f__Halobacteriaceae	99.4894	0.95057
GCA_000337515.1_Halobacteria	assembly_accession_in_the_genome_name	NA	24	3238452	3215	NCBI	362_2	38	0	0.945764	representative	Euryarchaeota_Cluster_II_Halobacteria	non-DPANN	cellular organisms,Archaea,Euryarchaeota,Halobacteria,Natrialbales,Natrialbaceae,Halovivax,Halovivax asiaticus,Halovivax asiaticus JCM 14624	GCA_000337515.1_Halobacteria	Na	d__Archaea;p__Halobacteriota;c__Halobacteria;o__Halobacteriales;f__Natrialbaceae;g__Halovivax;s__Halovivax asiaticus	f__Halobacteriaceae	98.6533	0
GCA_000328525.1_Halobacteria	assembly_accession_in_the_genome_name	NA	1	3223876	3132	NCBI	362_1	38	0	0.945764	representative	Euryarchaeota_Cluster_II_Halobacteria	non-DPANN	cellular organisms,Archaea,Euryarchaeota,Halobacteria,Natrialbales,Natrialbaceae,Halovivax,Halovivax ruber,Halovivax ruber XH-70	GCA_000328525.1_Halobacteria	Na	d__Archaea;p__Halobacteriota;c__Halobacteria;o__Halobacteriales;f__Natrialbaceae;g__Halovivax;s__Halovivax ruber	f__Halobacteriaceae	98.2533	0.4
GCA_000337535.1_Halobacteria	assembly_accession_in_the_genome_name	NA	66	4618362	4586	NCBI	331_1	38	0	0.949327	representative	Euryarchaeota_Cluster_II_Halobacteria	non-DPANN	cellular organisms,Archaea,Euryarchaeota,Halobacteria,Natrialbales,Natrialbaceae,Natrialba,Natrialba aegyptia,Natrialba aegyptia DSM 13077	GCA_000337535.1_Halobacteria	Na	d__Archaea;p__Halobacteriota;c__Halobacteria;o__Halobacteriales;f__Natrialbaceae;g__Natrialba;s__Natrialba aegyptia	f__Halobacteriaceae	99.417	0.554499
GCA_000337555.1_Halobacteria	assembly_accession_in_the_genome_name	NA	49	4404175	4319	NCBI	331_3	38	0	0.948931	representative	Euryarchaeota_Cluster_II_Halobacteria	non-DPANN	cellular organisms,Archaea,Euryarchaeota,Halobacteria,Natrialbales,Natrialbaceae,Natrialba,Natrialba asiatica,Natrialba asiatica DSM 12278	GCA_000337555.1_Halobacteria	Na	d__Archaea;p__Halobacteriota;c__Halobacteria;o__Halobacteriales;f__Natrialbaceae;g__Natrialba;s__Natrialba asiatica	f__Halobacteriaceae	99.1128	1.56844
GCA_000337135.1_Halobacteria	assembly_accession_in_the_genome_name	NA	106	4309274	4262	NCBI	333_4	38	0	0.953286	representative	Euryarchaeota_Cluster_II_Halobacteria	non-DPANN	cellular organisms,Archaea,Euryarchaeota,Halobacteria,Natrialbales,Natrialbaceae,Natrialba,Natrialba chahannaoensis,Natrialba chahannaoensis JCM 10990	GCA_000337135.1_Halobacteria	Na	d__Archaea;p__Halobacteriota;c__Halobacteria;o__Halobacteriales;f__Natrialbaceae;g__Natrialba;s__Natrialba chahannaoensis	f__Halobacteriaceae	99.7429	0.760456
GCA_000337575.1_Halobacteria	assembly_accession_in_the_genome_name	NA	48	4159606	3984	NCBI	333_2	37	0	0.638163	representative	Euryarchaeota_Cluster_II_Halobacteria	non-DPANN	cellular organisms,Archaea,Euryarchaeota,Halobacteria,Natrialbales,Natrialbaceae,Natrialba,Natrialba hulunbeirensis,Natrialba hulunbeirensis JCM 10989	GCA_000337575.1_Halobacteria	Na	d__Archaea;p__Halobacteriota;c__Halobacteria;o__Halobacteriales;f__Natrialbaceae;g__Natrialba;s__Natrialba hulunbeirensis	f__Halobacteriaceae	99.1726	0
GCA_000025625.1_Halobacteria	assembly_accession_in_the_genome_name	NA	4	4443643	4317	NCBI	333_1	38	0	0.954078	representative	Euryarchaeota_Cluster_II_Halobacteria	non-DPANN	cellular organisms,Archaea,Euryarchaeota,Halobacteria,Natrialbales,Natrialbaceae,Natrialba,Natrialba magadii,Natrialba magadii ATCC 43099	GCA_000025625.1_Halobacteria	Na	d__Archaea;p__Halobacteriota;c__Halobacteria;o__Halobacteriales;f__Natrialbaceae;g__Natrialba;s__Natrialba magadii	f__Halobacteriaceae	99.1726	0
GCA_001861355.1_Halobacteria	assembly_accession_in_the_genome_name	NA	61	4580837	4456	NCBI	333_3	38	0	0.95289	representative	Euryarchaeota_Cluster_II_Halobacteria	non-DPANN	cellular organisms,Archaea,Euryarchaeota,Halobacteria,Natrialbales,Natrialbaceae,Natrialba,Natrialba sp. SSL1	GCA_001861355.1_Halobacteria	Na	d__Archaea;p__Halobacteriota;c__Halobacteria;o__Halobacteriales;f__Natrialbaceae;g__Natrialba;s__Natrialba sp001861355	f__Halobacteriaceae	99.3627	0
GCA_000337595.1_Halobacteria	assembly_accession_in_the_genome_name	NA	70	4635192	4604	NCBI	331_2	38	0	0.949327	representative	Euryarchaeota_Cluster_II_Halobacteria	non-DPANN	cellular organisms,Archaea,Euryarchaeota,Halobacteria,Natrialbales,Natrialbaceae,Natrialba,Natrialba taiwanensis,Natrialba taiwanensis DSM 12281	GCA_000337595.1_Halobacteria	Na	d__Archaea;p__Halobacteriota;c__Halobacteria;o__Halobacteriales;f__Natrialbaceae;g__Natrialba;s__Natrialba taiwanensis	f__Halobacteriaceae	99.0368	0.95057
GCA_000337155.1_Halobacteria	assembly_accession_in_the_genome_name	NA	52	3774970	3814	NCBI	348_2	38	0	0.946952	representative	Euryarchaeota_Cluster_II_Halobacteria	non-DPANN	cellular organisms,Archaea,Euryarchaeota,Halobacteria,Natrialbales,Natrialbaceae,Natrinema,Natrinema altunense,Natrinema altunense JCM 12890	GCA_000337155.1_Halobacteria	Na	d__Archaea;p__Halobacteriota;c__Halobacteria;o__Halobacteriales;f__Natrialbaceae;g__Natrinema;s__Natrinema altunense	f__Halobacteriaceae	99.5655	0.126743
GCA_002494345.1_Halobacteria	assembly_accession_in_the_genome_name	NA	3	4476324	4425	NCBI	344_0	38	0	0.948535	representative	Euryarchaeota_Cluster_II_Halobacteria	non-DPANN	cellular organisms,Archaea,Euryarchaeota,Halobacteria,Natrialbales,Natrialbaceae,Natrinema,Natrinema ejinorense	GCA_002494345.1_Halobacteria	Na	d__Archaea;p__Halobacteriota;c__Halobacteria;o__Halobacteriales;f__Natrialbaceae;g__Natrinema;s__Natrinema ejinorense	f__Halobacteriaceae	99.924	0.475285
GCA_000493245.1_Halobacteria	assembly_accession_in_the_genome_name	NA	42	3667624	3732	NCBI	348_1	38	1	0.945764	representative	Euryarchaeota_Cluster_II_Halobacteria	non-DPANN	cellular organisms,Archaea,Euryarchaeota,Halobacteria,Natrialbales,Natrialbaceae,Natrinema,Natrinema sp. J7-1	GCA_000493245.1_Halobacteria	Na	d__Archaea;p__Halobacteriota;c__Halobacteria;o__Halobacteriales;f__Natrialbaceae;g__Natrinema;s__Natrinema gari	f__Halobacteriaceae	99.3627	0
GCA_900111485.1_Halobacteria	assembly_accession_in_the_genome_name	NA	92	3963480	4146	NCBI	343_2	38	0	0.950911	representative	Euryarchaeota_Cluster_II_Halobacteria	non-DPANN	cellular organisms,Archaea,Euryarchaeota,Halobacteria,Natrialbales,Natrialbaceae,Haloterrigena,Haloterrigena hispanica	GCA_900111485.1_Halobacteria	Na	d__Archaea;p__Halobacteriota;c__Halobacteria;o__Halobacteriales;f__Natrialbaceae;g__Natrinema;s__Natrinema hispanicum_A	f__Halobacteriaceae	99.1092	1.45754
GCA_000337475.1_Halobacteria	assembly_accession_in_the_genome_name	NA	94	3522035	3657	NCBI	343_1	38	1	0.950911	representative	Euryarchaeota_Cluster_II_Halobacteria	non-DPANN	cellular organisms,Archaea,Euryarchaeota,Halobacteria,Natrialbales,Natrialbaceae,Haloterrigena,Haloterrigena limicola,Haloterrigena limicola JCM 13563	GCA_000337475.1_Halobacteria	Na	d__Archaea;p__Halobacteriota;c__Halobacteria;o__Halobacteriales;f__Natrialbaceae;g__Natrinema;s__Natrinema limicola	f__Halobacteriaceae	99.1852	1.26743
GCA_000690595.2_Halobacteria	assembly_accession_in_the_genome_name	NA	24	3794337	3789	NCBI	349_2	38	1	0.945764	representative	Euryarchaeota_Cluster_II_Halobacteria	non-DPANN	cellular organisms,Archaea,Euryarchaeota,Halobacteria,Natrialbales,Natrialbaceae,Haloterrigena,Haloterrigena mahii	GCA_000690595.2_Halobacteria	Na	d__Archaea;p__Halobacteriota;c__Halobacteria;o__Halobacteriales;f__Natrialbaceae;g__Natrinema;s__Natrinema mahii	f__Halobacteriaceae	99.5655	0.380228
GCA_000337615.1_Halobacteria	assembly_accession_in_the_genome_name	NA	115	3915814	3969	NCBI	348_3	38	1	0.951306	representative	Euryarchaeota_Cluster_II_Halobacteria	non-DPANN	cellular organisms,Archaea,Euryarchaeota,Halobacteria,Natrialbales,Natrialbaceae,Natrinema,Natrinema pallidum,Natrinema pallidum DSM 3751	GCA_000337615.1_Halobacteria	Na	d__Archaea;p__Halobacteriota;c__Halobacteria;o__Halobacteriales;f__Natrialbaceae;g__Natrinema;s__Natrinema pallidum	f__Halobacteriaceae	98.0989	0.126743
GCA_001953745.1_Halobacteria	assembly_accession_in_the_genome_name	NA	3	3980616	4012	NCBI	349_3	38	1	0.944972	representative	Euryarchaeota_Cluster_II_Halobacteria	non-DPANN	cellular organisms,Archaea,Euryarchaeota,Halobacteria,Natrialbales,Natrialbaceae,Haloterrigena,Haloterrigena saccharevitans	GCA_001953745.1_Halobacteria	Na	d__Archaea;p__Halobacteriota;c__Halobacteria;o__Halobacteriales;f__Natrialbaceae;g__Natrinema;s__Natrinema saccharevitans	f__Halobacteriaceae	99.2993	1.90114
GCA_900110865.1_Halobacteria	assembly_accession_in_the_genome_name	NA	11	4857017	4750	NCBI	345_0	38	0	0.948535	representative	Euryarchaeota_Cluster_II_Halobacteria	non-DPANN	cellular organisms,Archaea,Euryarchaeota,Halobacteria,Natrialbales,Natrialbaceae,Natrinema,Natrinema salaciae	GCA_900110865.1_Halobacteria	Na	d__Archaea;p__Halobacteriota;c__Halobacteria;o__Halobacteriales;f__Natrialbaceae;g__Natrinema;s__Natrinema salaciae	f__Halobacteriaceae	99.8696	0.787615
GCA_900110455.1_Halobacteria	assembly_accession_in_the_genome_name	NA	8	4272165	4123	NCBI	340_1	38	0	0.950911	representative	Euryarchaeota_Cluster_II_Halobacteria	non-DPANN	cellular organisms,Archaea,Euryarchaeota,Halobacteria,Natrialbales,Natrialbaceae,Halopiger,Halopiger salifodinae	GCA_900110455.1_Halobacteria	Na	d__Archaea;p__Halobacteriota;c__Halobacteria;o__Halobacteriales;f__Natrialbaceae;g__Natrinema;s__Natrinema salifodinae	f__Halobacteriaceae	98.729	0.380228
GCA_002572525.1_Halobacteria	assembly_accession_in_the_genome_name	NA	9	5058058	5118	NCBI	347_0	38	0	0.948931	representative	Euryarchaeota_Cluster_II_Halobacteria	non-DPANN	cellular organisms,Archaea,Euryarchaeota,Halobacteria,Natrialbales,Natrialbaceae,Natrinema,Natrinema sp. CBA1119	GCA_002572525.1_Halobacteria	Na	d__Archaea;p__Halobacteriota;c__Halobacteria;o__Halobacteriales;f__Natrialbaceae;g__Natrinema;s__Natrinema sp002572525	f__Halobacteriaceae	99.3536	0.602028
GCA_000710605.1_Halobacteria	assembly_accession_in_the_genome_name	NA	20	4131621	4262	NCBI	349_1	38	0	0.94616	representative	Euryarchaeota_Cluster_II_Halobacteria	non-DPANN	cellular organisms,Archaea,Euryarchaeota,Halobacteria,Natrialbales,Natrialbaceae,Haloterrigena,Haloterrigena jeotgali,Haloterrigena jeotgali A29	GCA_000710605.1_Halobacteria	Na	d__Archaea;p__Halobacteriota;c__Halobacteria;o__Halobacteriales;f__Natrialbaceae;g__Natrinema;s__Natrinema thermotolerans	f__Halobacteriaceae	99.5655	0
GCA_000337195.1_Halobacteria	assembly_accession_in_the_genome_name	NA	72	4190799	4285	NCBI	346_0	38	0	0.947348	representative	Euryarchaeota_Cluster_II_Halobacteria	non-DPANN	cellular organisms,Archaea,Euryarchaeota,Halobacteria,Natrialbales,Natrialbaceae,Natrinema,Natrinema versiforme,Natrinema versiforme JCM 10478	GCA_000337195.1_Halobacteria	Na	d__Archaea;p__Halobacteriota;c__Halobacteria;o__Halobacteriales;f__Natrialbaceae;g__Natrinema;s__Natrinema versiforme	f__Halobacteriaceae	99.2395	0.697085
GCA_900104065.1_Halobacteria	assembly_accession_in_the_genome_name	NA	9	4009868	4079	NCBI	356_0	38	1	0.951702	representative	Euryarchaeota_Cluster_II_Halobacteria	non-DPANN	cellular organisms,Archaea,Euryarchaeota,Halobacteria,Natrialbales,Natrialbaceae,Natronobacterium,Natronobacterium texcoconense	GCA_900104065.1_Halobacteria	Na	d__Archaea;p__Halobacteriota;c__Halobacteria;o__Halobacteriales;f__Natrialbaceae;g__Natronobacterium_A;s__Natronobacterium_A texcoconense	f__Halobacteriaceae	99.5655	0.237643
GCA_900114025.1_Halobacteria	assembly_accession_in_the_genome_name	NA	86	3723468	3729	NCBI	357_1	38	0	0.950515	representative	Euryarchaeota_Cluster_II_Halobacteria	non-DPANN	cellular organisms,Archaea,Euryarchaeota,Halobacteria,Natrialbales,Natrialbaceae,Natronobacterium,Natronobacterium gregoryi	GCA_900114025.1_Halobacteria	Na	d__Archaea;p__Halobacteriota;c__Halobacteria;o__Halobacteriales;f__Natrialbaceae;g__Natronobacterium;s__Natronobacterium gregoryi	f__Halobacteriaceae	99.6198	0
GCA_000337675.1_Halobacteria	assembly_accession_in_the_genome_name	NA	44	4416525	4459	NCBI	353_0	38	2	0.948931	representative	Euryarchaeota_Cluster_II_Halobacteria	non-DPANN	cellular organisms,Archaea,Euryarchaeota,Halobacteria,Natrialbales,Natrialbaceae,Natronococcus,Natronococcus amylolyticus,Natronococcus amylolyticus DSM 10524	GCA_000337675.1_Halobacteria	Na	d__Archaea;p__Halobacteriota;c__Halobacteria;o__Halobacteriales;f__Natrialbaceae;g__Natronococcus;s__Natronococcus amylolyticus	f__Halobacteriaceae	98.5333	0.4
GCA_000337695.1_Halobacteria	assembly_accession_in_the_genome_name	NA	170	4496185	4632	NCBI	354_0	38	0	0.819082	representative	Euryarchaeota_Cluster_II_Halobacteria	non-DPANN	cellular organisms,Archaea,Euryarchaeota,Halobacteria,Natrialbales,Natrialbaceae,Natronococcus,Natronococcus jeotgali,Natronococcus jeotgali DSM 18795	GCA_000337695.1_Halobacteria	Na	d__Archaea;p__Halobacteriota;c__Halobacteria;o__Halobacteriales;f__Natrialbaceae;g__Natronococcus;s__Natronococcus jeotgali	f__Halobacteriaceae	99.92	0.4
GCA_000328685.1_Halobacteria	assembly_accession_in_the_genome_name	NA	3	4314118	4301	NCBI	352_0	38	0	0.95289	representative	Euryarchaeota_Cluster_II_Halobacteria	non-DPANN	cellular organisms,Archaea,Euryarchaeota,Halobacteria,Natrialbales,Natrialbaceae,Natronococcus,Natronococcus occultus,Natronococcus occultus SP4	GCA_000328685.1_Halobacteria	Na	d__Archaea;p__Halobacteriota;c__Halobacteria;o__Halobacteriales;f__Natrialbaceae;g__Natronococcus;s__Natronococcus occultus	f__Halobacteriaceae	99.7333	0.8
GCA_000337215.1_Halobacteria	assembly_accession_in_the_genome_name	NA	121	4588634	4467	NCBI	332_1	38	0	0.948931	representative	Euryarchaeota_Cluster_II_Halobacteria	non-DPANN	cellular organisms,Archaea,Euryarchaeota,Halobacteria,Natrialbales,Natrialbaceae,Natronolimnobius,Natronolimnobius innermongolicus,Natronolimnobius innermongolicus JCM 12255	GCA_000337215.1_Halobacteria	Na	d__Archaea;p__Halobacteriota;c__Halobacteria;o__Halobacteriales;f__Natrialbaceae;g__Natronolimnobius_A;s__Natronolimnobius_A innermongolicus	f__Halobacteriaceae	98.9191	0.456274
GCA_002156705.1_Halobacteria	assembly_accession_in_the_genome_name	NA	1	3930546	3804	NCBI	339_0	38	0	0.948931	representative	Euryarchaeota_Cluster_II_Halobacteria	non-DPANN	cellular organisms,Archaea,Euryarchaeota,Halobacteria,Natrialbales,Natrialbaceae,unclassified Natrialbaceae,Natrialbaceae archaeon JW/NM-HA 15	GCA_002156705.1_Halobacteria	Na	d__Archaea;p__Halobacteriota;c__Halobacteria;o__Halobacteriales;f__Natrialbaceae;g__Natronolimnobius_B;s__Natronolimnobius_B aegyptiacus	f__Halobacteriaceae	99.5333	0.4
GCA_003430825.1_Halobacteria	assembly_accession_in_the_genome_name	NA	3	3789323	3711	NCBI	360_0	38	0	0.953286	representative	Euryarchaeota_Cluster_II_Halobacteria	non-DPANN	cellular organisms,Archaea,Euryarchaeota,Halobacteria,Halobacteriales,Halobacteriaceae,Natronoarchaeum,Natronoarchaeum sp. AArc1	GCA_003430825.1_Halobacteria	Na	d__Archaea;p__Halobacteriota;c__Halobacteria;o__Halobacteriales;f__Natrialbaceae;g__Natronolimnobius_B;s__Natronolimnobius_B sp003430805	f__Halobacteriaceae	99.1333	0
GCA_002177135.1_Halobacteria	assembly_accession_in_the_genome_name	NA	8	3914301	3894	NCBI	351_1	38	0	0.953286	representative	Euryarchaeota_Cluster_II_Halobacteria	non-DPANN	cellular organisms,Archaea,Euryarchaeota,Halobacteria,Natrialbales,Natrialbaceae,Natronolimnobius,Natronolimnobius baerhuensis	GCA_002177135.1_Halobacteria	Na	d__Archaea;p__Halobacteriota;c__Halobacteria;o__Halobacteriales;f__Natrialbaceae;g__Natronolimnobius;s__Natronolimnobius baerhuensis	f__Halobacteriaceae	98.9191	0.380228
GCA_000337715.1_Halobacteria	assembly_accession_in_the_genome_name	NA	62	4111275	4167	NCBI	336_1	38	1	0.948931	representative	Euryarchaeota_Cluster_II_Halobacteria	non-DPANN	cellular organisms,Archaea,Euryarchaeota,Halobacteria,Natrialbales,Natrialbaceae,Natronorubrum,Natronorubrum bangense,Natronorubrum bangense JCM 10635	GCA_000337715.1_Halobacteria	Na	d__Archaea;p__Halobacteriota;c__Halobacteria;o__Halobacteriales;f__Natrialbaceae;g__Natronorubrum;s__Natronorubrum bangense	f__Halobacteriaceae	97.7277	1.14068
GCA_900156445.1_Halobacteria	assembly_accession_in_the_genome_name	NA	14	3830922	3813	NCBI	334_1	38	0	0.953286	representative	Euryarchaeota_Cluster_II_Halobacteria	non-DPANN	cellular organisms,Archaea,Euryarchaeota,Halobacteria,Natrialbales,Natrialbaceae,Haloterrigena,Haloterrigena daqingensis	GCA_900156445.1_Halobacteria	Na	d__Archaea;p__Halobacteriota;c__Halobacteria;o__Halobacteriales;f__Natrialbaceae;g__Natronorubrum;s__Natronorubrum daqingense	f__Halobacteriaceae	99.1092	0.190114
GCA_900108095.1_Halobacteria	assembly_accession_in_the_genome_name	NA	6	3782545	3682	NCBI	334_2	38	0	0.953286	representative	Euryarchaeota_Cluster_II_Halobacteria	non-DPANN	cellular organisms,Archaea,Euryarchaeota,Halobacteria,Natrialbales,Natrialbaceae,Natronorubrum,Natronorubrum sediminis	GCA_900108095.1_Halobacteria	Na	d__Archaea;p__Halobacteriota;c__Halobacteria;o__Halobacteriales;f__Natrialbaceae;g__Natronorubrum;s__Natronorubrum sediminis	f__Halobacteriaceae	99.8696	0.190114
GCA_000337735.1_Halobacteria	assembly_accession_in_the_genome_name	NA	63	3460288	3516	NCBI	336_2	38	3	0.951306	representative	Euryarchaeota_Cluster_II_Halobacteria	non-DPANN	cellular organisms,Archaea,Euryarchaeota,Halobacteria,Natrialbales,Natrialbaceae,Natronorubrum,Natronorubrum sulfidifaciens,Natronorubrum sulfidifaciens JCM 14089	GCA_000337735.1_Halobacteria	Na	d__Archaea;p__Halobacteriota;c__Halobacteria;o__Halobacteriales;f__Natrialbaceae;g__Natronorubrum;s__Natronorubrum sulfidifaciens	f__Halobacteriaceae	98.9191	0
GCA_900100335.1_Halobacteria	assembly_accession_in_the_genome_name	NA	11	4641793	4499	NCBI	335_2	38	0	0.944972	representative	Euryarchaeota_Cluster_II_Halobacteria	non-DPANN	cellular organisms,Archaea,Euryarchaeota,Halobacteria,Natrialbales,Natrialbaceae,Natronorubrum,Natronorubrum texcoconense	GCA_900100335.1_Halobacteria	Na	d__Archaea;p__Halobacteriota;c__Halobacteria;o__Halobacteriales;f__Natrialbaceae;g__Natronorubrum;s__Natronorubrum texcoconense	f__Halobacteriaceae	99.3627	1.14068
GCA_900156475.1_Halobacteria	assembly_accession_in_the_genome_name	NA	62	4209793	4244	NCBI	337_0	38	0	0.952098	representative	Euryarchaeota_Cluster_II_Halobacteria	non-DPANN	cellular organisms,Archaea,Euryarchaeota,Halobacteria,Natrialbales,Natrialbaceae,Natronorubrum,Natronorubrum thiooxidans	GCA_900156475.1_Halobacteria	Na	d__Archaea;p__Halobacteriota;c__Halobacteria;o__Halobacteriales;f__Natrialbaceae;g__Natronorubrum;s__Natronorubrum thiooxidans	f__Halobacteriaceae	99.2395	0.855513
GCA_000383975.1_Halobacteria	assembly_accession_in_the_genome_name	NA	5	4934841	4750	NCBI	335_1	38	0	0.949723	representative	Euryarchaeota_Cluster_II_Halobacteria	non-DPANN	cellular organisms,Archaea,Euryarchaeota,Halobacteria,Natrialbales,Natrialbaceae,Natronorubrum,Natronorubrum tibetense,Natronorubrum tibetense GA33	GCA_000383975.1_Halobacteria	Na	d__Archaea;p__Halobacteriota;c__Halobacteria;o__Halobacteriales;f__Natrialbaceae;g__Natronorubrum;s__Natronorubrum tibetense	f__Halobacteriaceae	99.3627	0.0271592
GCA_001564275.1_Halobacteria	assembly_accession_in_the_genome_name	NA	136	3164822	3145	NCBI	296_0	36	1	0.953682	representative	Euryarchaeota_Cluster_II_Halobacteria	non-DPANN	cellular organisms,Archaea,Euryarchaeota,Halobacteria,Natrialbales,Natrialbaceae,unclassified Natrialbaceae,Natrialbaceae archaeon Tc-Br11_E2g14	GCA_001564275.1_Halobacteria	Na	d__Archaea;p__Halobacteriota;c__Halobacteria;o__Halobacteriales;f__Natrialbaceae;g__Tc-Br11;s__Tc-Br11 sp001564275	f__Halobacteriaceae	94.9333	1.6
GCA_001564285.1_Halobacteria	assembly_accession_in_the_genome_name	NA	216	2330233	2519	NCBI	307_1	34	1	0.951306	representative	Euryarchaeota_Cluster_II_Halobacteria	non-DPANN	cellular organisms,Archaea,Euryarchaeota,Halobacteria,Natrialbales,Natrialbaceae,unclassified Natrialbaceae,Natrialbaceae archaeon Tc-Br11_E2g28	GCA_001564285.1_Halobacteria	Na	d__Archaea;p__Halobacteriota;c__Halobacteria;o__Halobacteriales;f__Natrialbaceae;g__Tc-Br11;s__Tc-Br11 sp001564285	f__Halobacteriaceae	75.2933	0.2
GCA_900215575.1_Halobacteria	assembly_accession_in_the_genome_name	NA	11	3164179	3288	NCBI	291_0	38	3	0.951702	representative	Euryarchaeota_Cluster_II_Halobacteria	non-DPANN	cellular organisms,Archaea,Euryarchaeota,Halobacteria,Halobacteriales,Halobacteriaceae,Natronoarchaeum,Natronoarchaeum philippinense	GCA_900215575.1_Halobacteria	Na	d__Archaea;p__Halobacteriota;c__Halobacteria;o__Halobacteriales;f__Natronoarchaeaceae;g__Natronoarchaeum;s__Natronoarchaeum philippinense	f__Halobacteriaceae	98.7333	0.8
GCA_003021085.1_Halobacteria	assembly_accession_in_the_genome_name	NA	40	3385703	3627	NCBI	246_0	37	1	0.936659	representative	Euryarchaeota_Cluster_II_Halobacteria	non-DPANN	cellular organisms,Archaea,Euryarchaeota,Halobacteria,Halobacteriales,unclassified Halobacteriales,unclassified Halobacteriales (miscellaneous),Halobacteriales archaeon QS_1_68_20	GCA_003021085.1_Halobacteria	Na	d__Archaea;p__Halobacteriota;c__Halobacteria;o__Halobacteriales;f__PXRE01;g__PXRE01;s__PXRE01 sp003021085	f__Halobacteriaceae	92.9382	1.57447
GCA_003023565.1_Halobacteria	assembly_accession_in_the_genome_name	NA	42	2882595	2965	NCBI	284_0	37	1	0.709026	representative	Euryarchaeota_Cluster_II_Halobacteria	non-DPANN	cellular organisms,Archaea,Euryarchaeota,Halobacteria,Halobacteriales,unclassified Halobacteriales,unclassified Halobacteriales (miscellaneous),Halobacteriales archaeon QS_9_68_17	GCA_003023565.1_Halobacteria	Na	d__Archaea;p__Halobacteriota;c__Halobacteria;o__Halobacteriales;f__QS-9-68-17;g__Halostella;s__Halostella sp003023565	f__Halobacteriaceae	95.6484	2.06667
GCA_000403645.1_Halobacteria	assembly_accession_in_the_genome_name	NA	1	3255260	3105	NCBI	297_0	38	1	0.945368	representative	Euryarchaeota_Cluster_II_Halobacteria	non-DPANN	cellular organisms,Archaea,Euryarchaeota,Halobacteria,Natrialbales,Natrialbaceae,Salinarchaeum,Salinarchaeum sp. Harcht-Bsk1	GCA_000403645.1_Halobacteria	Na	d__Archaea;p__Halobacteriota;c__Halobacteria;o__Halobacteriales;f__Salinarchaeaceae;g__Salinarchaeum;s__Salinarchaeum sp000403645	f__Halobacteriaceae	97.5333	0
GCA_003022865.1_Halobacteria	assembly_accession_in_the_genome_name	NA	43	1774465	1745	NCBI	250_1	37	0	0.947743	representative	Euryarchaeota_Cluster_II_Halobacteria	non-DPANN	cellular organisms,Archaea,Euryarchaeota,Halobacteria,Halobacteriales,unclassified Halobacteriales,unclassified Halobacteriales (miscellaneous),Halobacteriales archaeon SW_5_70_135	GCA_003022865.1_Halobacteria	Na	d__Archaea;p__Halobacteriota;c__Halobacteria;o__Halobacteriales;f__SW-7-71-33;g__SW-7-71-33;s__SW-7-71-33 sp003022865	f__Halobacteriaceae	76.1667	1.2
GCA_003023195.1_Halobacteria	assembly_accession_in_the_genome_name	NA	46	3291641	3140	NCBI	247_0	36	2	0.903009	representative	Euryarchaeota_Cluster_II_Halobacteria	non-DPANN	cellular organisms,Archaea,Euryarchaeota,Halobacteria,Halobacteriales,unclassified Halobacteriales,unclassified Halobacteriales (miscellaneous),Halobacteriales archaeon QS_8_69_26	GCA_003023195.1_Halobacteria	Na	d__Archaea;p__Halobacteriota;c__Halobacteria;o__Halobacteriales;f__SW-7-71-33;g__SW-7-71-33;s__SW-7-71-33 sp003023195	f__Halobacteriaceae	88.7179	3.2
GCA_002503845.1_unclassified_Euryarchaeota	assembly_accession_in_the_genome_name	NA	16	1130095	1170	NCBI	1198_1	38	0	0.841647	representative	UNK	non-DPANN	cellular organisms,Archaea,Euryarchaeota,unclassified Euryarchaeota,unclassified Euryarchaeota (miscellaneous),Euryarchaeota archaeon UBA24	GCA_002503845.1_unclassified_Euryarchaeota	Na	d__Archaea;p__Halobacteriota;c__Halobacteria;o__Halobacteriales;f__UBA12382;g__UBA12382;s__UBA12382 sp002503845	p__Euryarchaeota	89.244	0
GCA_000063445.1_Methanomicrobia	assembly_accession_in_the_genome_name	NA	1	3179916	3117	NCBI	1143_0	38	0	0.941409	representative	Euryarchaeota_Cluster_II_Methanomicrobia	non-DPANN	cellular organisms,Archaea,Euryarchaeota,Methanomicrobia,Methanocellales,Methanocellaceae,Methanocella,Methanocella arvoryzae,Methanocella arvoryzae MRE50	GCA_000063445.1_Methanomicrobia	Na	d__Archaea;p__Halobacteriota;c__Methanocellia;o__Methanocellales;f__Methanocellaceae;g__Methanocella_A;s__Methanocella_A arvoryzae	p__Euryarchaeota	100	0
GCA_000251105.1_Methanomicrobia	assembly_accession_in_the_genome_name	NA	1	2378438	2514	NCBI	84_0	38	0	0.943389	representative	Euryarchaeota_Cluster_II_Methanomicrobia	non-DPANN	cellular organisms,Archaea,Euryarchaeota,Methanomicrobia,Methanocellales,Methanocellaceae,Methanocella,Methanocella conradii,Methanocella conradii HZ254	GCA_000251105.1_Methanomicrobia	Na	d__Archaea;p__Halobacteriota;c__Methanocellia;o__Methanocellales;f__Methanocellaceae;g__Methanocella;s__Methanocella conradii	p__Euryarchaeota	100	0
GCA_000011005.1_Methanomicrobia	assembly_accession_in_the_genome_name	NA	1	2957635	3055	NCBI	83_0	38	0	0.945368	representative	Euryarchaeota_Cluster_II_Methanomicrobia	non-DPANN	cellular organisms,Archaea,Euryarchaeota,Methanomicrobia,Methanocellales,Methanocellaceae,Methanocella,Methanocella paludicola,Methanocella paludicola SANAE	GCA_000011005.1_Methanomicrobia	Na	d__Archaea;p__Halobacteriota;c__Methanocellia;o__Methanocellales;f__Methanocellaceae;g__Methanocella;s__Methanocella paludicola	p__Euryarchaeota	100	0.653595
GCA_002495885.1_Methanomicrobia	assembly_accession_in_the_genome_name	NA	77	1648397	1862	NCBI	411_0	36	0	0.871338	representative	Euryarchaeota_Cluster_II_Methanomicrobia	non-DPANN	cellular organisms,Archaea,Euryarchaeota,Methanomicrobia,Methanocellales,Methanocellaceae,unclassified Methanocellaceae,Methanocellaceae archaeon UBA148	GCA_002495885.1_Methanomicrobia	Na	d__Archaea;p__Halobacteriota;c__Methanocellia;o__Methanocellales;f__UBA148;g__UBA148;s__UBA148 sp002495885	p__Euryarchaeota	96.2418	2.28758
GCA_002496395.1_Methanomicrobia	assembly_accession_in_the_genome_name	NA	53	2074195	2187	NCBI	204_0	38	1	0.933888	representative	Euryarchaeota_Cluster_II_Methanomicrobia	non-DPANN	cellular organisms,Archaea,Euryarchaeota,Methanomicrobia,Methanomicrobiales,Methanocorpusculaceae,unclassified Methanocorpusculaceae,Methanocorpusculaceae archaeon UBA456	GCA_002496395.1_Methanomicrobia	Na	d__Archaea;p__Halobacteriota;c__Methanomicrobia;o__Methanomicrobiales;f__Methanocorpusculaceae;g__Methanocalculus;s__Methanocalculus sp002496395	p__Euryarchaeota	98.6928	0
GCA_001508695.1_Methanomicrobia	assembly_accession_in_the_genome_name	NA	286	2629228	2931	NCBI	203_1	38	1	0.933888	representative	Euryarchaeota_Cluster_II_Methanomicrobia	non-DPANN	cellular organisms,Archaea,Euryarchaeota,Methanomicrobia,Methanomicrobiales,unclassified Methanomicrobiales,unclassified Methanomicrobiales (miscellaneous),Methanomicrobiales archaeon 53_19	GCA_001508695.1_Methanomicrobia	Na	d__Archaea;p__Halobacteriota;c__Methanomicrobia;o__Methanomicrobiales;f__Methanocorpusculaceae;g__Methanocalculus;s__Methanocalculus sp9912u	p__Euryarchaeota	99.2157	11.7647
GCA_000015765.1_Methanomicrobia	assembly_accession_in_the_genome_name	NA	1	1804962	1816	NCBI	1652_0	37	0	0.928741	representative	Euryarchaeota_Cluster_II_Methanomicrobia	non-DPANN	cellular organisms,Archaea,Euryarchaeota,Methanomicrobia,Methanomicrobiales,Methanocorpusculaceae,Methanocorpusculum,Methanocorpusculum labreanum,Methanocorpusculum labreanum Z	GCA_000015765.1_Methanomicrobia	Na	d__Archaea;p__Halobacteriota;c__Methanomicrobia;o__Methanomicrobiales;f__Methanocorpusculaceae;g__Methanocorpusculum;s__Methanocorpusculum labreanum	p__Euryarchaeota	99.5364	0
GCA_002287215.1_Methanomicrobia	assembly_accession_in_the_genome_name	NA	47	1709133	1732	NCBI	1651_1	37	0	0.928741	representative	Euryarchaeota_Cluster_II_Methanomicrobia	non-DPANN	cellular organisms,Archaea,Euryarchaeota,Methanomicrobia,Methanomicrobiales,Methanocorpusculaceae,Methanocorpusculum,Methanocorpusculum parvum	GCA_002287215.1_Methanomicrobia	Na	d__Archaea;p__Halobacteriota;c__Methanomicrobia;o__Methanomicrobiales;f__Methanocorpusculaceae;g__Methanocorpusculum;s__Methanocorpusculum parvum	p__Euryarchaeota	98.2119	0
GCA_001940805.1_Methanomicrobia	assembly_accession_in_the_genome_name	NA	102	1965334	2025	NCBI	1656_0	29	0	0.853919	representative	Euryarchaeota_Cluster_II_Methanomicrobia	non-DPANN	cellular organisms,Archaea,Euryarchaeota,Methanomicrobia,Methanomicrobiales,Methanocorpusculaceae,unclassified Methanocorpusculaceae,Methanocorpusculaceae archaeon Phil4	GCA_001940805.1_Methanomicrobia	Na	d__Archaea;p__Halobacteriota;c__Methanomicrobia;o__Methanomicrobiales;f__Methanocorpusculaceae;g__Methanocorpusculum;s__Methanocorpusculum sp001940805	p__Euryarchaeota	91.8517	2.28758
GCA_002498375.1_Methanomicrobia	assembly_accession_in_the_genome_name	NA	15	1561804	1606	NCBI	1651_2	37	0	0.928741	representative	Euryarchaeota_Cluster_II_Methanomicrobia	non-DPANN	cellular organisms,Archaea,Euryarchaeota,Methanomicrobia,Methanomicrobiales,Methanocorpusculaceae,Methanocorpusculum,Methanocorpusculum sp. UBA424	GCA_002498375.1_Methanomicrobia	Na	d__Archaea;p__Halobacteriota;c__Methanomicrobia;o__Methanomicrobiales;f__Methanocorpusculaceae;g__Methanocorpusculum;s__Methanocorpusculum sp002498375	p__Euryarchaeota	96.8874	0
GCA_002506085.1_Methanomicrobia	assembly_accession_in_the_genome_name	NA	28	1810882	1807	NCBI	1655_0	38	0	0.928741	representative	Euryarchaeota_Cluster_II_Methanomicrobia	non-DPANN	cellular organisms,Archaea,Euryarchaeota,Methanomicrobia,Methanomicrobiales,Methanocorpusculaceae,unclassified Methanocorpusculaceae,Methanocorpusculaceae archaeon UBA425	GCA_002506085.1_Methanomicrobia	Na	d__Archaea;p__Halobacteriota;c__Methanomicrobia;o__Methanomicrobiales;f__Methanocorpusculaceae;g__Methanocorpusculum;s__Methanocorpusculum sp002506085	p__Euryarchaeota	97.7124	0.653595
GCA_000304355.2_Methanomicrobia	assembly_accession_in_the_genome_name	NA	1	2789774	2674	NCBI	192_1	38	0	0.929929	representative	Euryarchaeota_Cluster_II_Methanomicrobia	non-DPANN	cellular organisms,Archaea,Euryarchaeota,Methanomicrobia,Methanomicrobiales,Methanomicrobiaceae,Methanoculleus,Methanoculleus bourgensis,Methanoculleus bourgensis MS2	GCA_000304355.2_Methanomicrobia	Na	d__Archaea;p__Halobacteriota;c__Methanomicrobia;o__Methanomicrobiales;f__Methanoculleaceae;g__Methanoculleus;s__Methanoculleus bourgensis	p__Euryarchaeota	98.366	0.653595
GCA_900095385.1_Methanomicrobia	assembly_accession_in_the_genome_name	NA	70	2649157	2687	NCBI	198_2	38	0	0.91726	representative	Euryarchaeota_Cluster_II_Methanomicrobia	non-DPANN	cellular organisms,Archaea,Euryarchaeota,Methanomicrobia,Methanomicrobiales,Methanomicrobiaceae,Methanoculleus,Methanoculleus chikugoensis	GCA_900095385.1_Methanomicrobia	Na	d__Archaea;p__Halobacteriota;c__Methanomicrobia;o__Methanomicrobiales;f__Methanoculleaceae;g__Methanoculleus;s__Methanoculleus chikugoensis_A	p__Euryarchaeota	99.0196	1.63399
GCA_001602375.1_Methanomicrobia	assembly_accession_in_the_genome_name	NA	15	2446106	2441	NCBI	198_6	38	0	0.931908	representative	Euryarchaeota_Cluster_II_Methanomicrobia	non-DPANN	cellular organisms,Archaea,Euryarchaeota,Methanomicrobia,Methanomicrobiales,Methanomicrobiaceae,Methanoculleus,Methanoculleus horonobensis	GCA_001602375.1_Methanomicrobia	Na	d__Archaea;p__Halobacteriota;c__Methanomicrobia;o__Methanomicrobiales;f__Methanoculleaceae;g__Methanoculleus;s__Methanoculleus horonobensis	p__Euryarchaeota	99.0196	1.96078
GCA_000015825.1_Methanomicrobia	assembly_accession_in_the_genome_name	NA	1	2478101	2481	NCBI	198_3	38	0	0.932304	representative	Euryarchaeota_Cluster_II_Methanomicrobia	non-DPANN	cellular organisms,Archaea,Euryarchaeota,Methanomicrobia,Methanomicrobiales,Methanomicrobiaceae,Methanoculleus,Methanoculleus marisnigri,Methanoculleus marisnigri JR1	GCA_000015825.1_Methanomicrobia	Na	d__Archaea;p__Halobacteriota;c__Methanomicrobia;o__Methanomicrobiales;f__Methanoculleaceae;g__Methanoculleus;s__Methanoculleus marisnigri	p__Euryarchaeota	99.3464	1.30719
GCA_002503885.1_Methanomicrobia	assembly_accession_in_the_genome_name	NA	152	2582043	2670	NCBI	197_1	36	0	0.932304	representative	Euryarchaeota_Cluster_II_Methanomicrobia	non-DPANN	cellular organisms,Archaea,Euryarchaeota,Methanomicrobia,Methanomicrobiales,Methanomicrobiaceae,Methanoculleus,Methanoculleus marisnigri	GCA_002503885.1_Methanomicrobia	Na	d__Archaea;p__Halobacteriota;c__Methanomicrobia;o__Methanomicrobiales;f__Methanoculleaceae;g__Methanoculleus;s__Methanoculleus marisnigri_B	p__Euryarchaeota	95.6209	0.653595
GCA_001017125.1_Methanomicrobia	assembly_accession_in_the_genome_name	NA	15	2489717	2474	NCBI	198_5	38	0	0.932304	representative	Euryarchaeota_Cluster_II_Methanomicrobia	non-DPANN	cellular organisms,Archaea,Euryarchaeota,Methanomicrobia,Methanomicrobiales,Methanomicrobiaceae,Methanoculleus,Methanoculleus sediminis	GCA_001017125.1_Methanomicrobia	Na	d__Archaea;p__Halobacteriota;c__Methanomicrobia;o__Methanomicrobiales;f__Methanoculleaceae;g__Methanoculleus;s__Methanoculleus sediminis	p__Euryarchaeota	99.0196	0.653595
GCA_000691865.1_Methanomicrobia	assembly_accession_in_the_genome_name	NA	306	2542436	2802	NCBI	198_4	38	2	0.932304	representative	Euryarchaeota_Cluster_II_Methanomicrobia	non-DPANN	cellular organisms,Archaea,Euryarchaeota,Methanomicrobia,Methanomicrobiales,Methanomicrobiaceae,Methanoculleus,Methanoculleus sp. MH98A	GCA_000691865.1_Methanomicrobia	Na	d__Archaea;p__Halobacteriota;c__Methanomicrobia;o__Methanomicrobiales;f__Methanoculleaceae;g__Methanoculleus;s__Methanoculleus sp000691865	p__Euryarchaeota	98.4749	2.88252
GCA_002497965.1_Methanomicrobia	assembly_accession_in_the_genome_name	NA	165	1555109	1763	NCBI	200_0	36	2	0.8365	representative	Euryarchaeota_Cluster_II_Methanomicrobia	non-DPANN	cellular organisms,Archaea,Euryarchaeota,Methanomicrobia,Methanomicrobiales,Methanomicrobiaceae,unclassified Methanomicrobiaceae,Methanomicrobiaceae archaeon UBA436	GCA_002497965.1_Methanomicrobia	Na	d__Archaea;p__Halobacteriota;c__Methanomicrobia;o__Methanomicrobiales;f__Methanoculleaceae;g__Methanoculleus;s__Methanoculleus sp002497965	p__Euryarchaeota	88.6197	2.35294
GCA_002498065.1_Methanomicrobia	assembly_accession_in_the_genome_name	NA	121	2408700	2492	NCBI	199_1	38	0	0.9327	representative	Euryarchaeota_Cluster_II_Methanomicrobia	non-DPANN	cellular organisms,Archaea,Euryarchaeota,Methanomicrobia,Methanomicrobiales,Methanomicrobiaceae,Methanoculleus,Methanoculleus sp. UBA208	GCA_002498065.1_Methanomicrobia	Na	d__Archaea;p__Halobacteriota;c__Methanomicrobia;o__Methanomicrobiales;f__Methanoculleaceae;g__Methanoculleus;s__Methanoculleus sp002498065	p__Euryarchaeota	97.5817	0.653595
GCA_002499455.1_Methanomicrobia	assembly_accession_in_the_genome_name	NA	180	2308968	2506	NCBI	194_0	37	2	0.894695	representative	Euryarchaeota_Cluster_II_Methanomicrobia	non-DPANN	cellular organisms,Archaea,Euryarchaeota,Methanomicrobia,Methanomicrobiales,Methanomicrobiaceae,Methanoculleus,Methanoculleus sp. UBA77	GCA_002499455.1_Methanomicrobia	Na	d__Archaea;p__Halobacteriota;c__Methanomicrobia;o__Methanomicrobiales;f__Methanoculleaceae;g__Methanoculleus;s__Methanoculleus sp002499455	p__Euryarchaeota	90.5556	2.28758
GCA_002501655.1_Methanomicrobia	assembly_accession_in_the_genome_name	NA	55	2669922	2568	NCBI	196_0	35	1	0.928345	representative	Euryarchaeota_Cluster_II_Methanomicrobia	non-DPANN	cellular organisms,Archaea,Euryarchaeota,Methanomicrobia,Methanomicrobiales,Methanomicrobiaceae,Methanoculleus,Methanoculleus sp. UBA303	GCA_002501655.1_Methanomicrobia	Na	d__Archaea;p__Halobacteriota;c__Methanomicrobia;o__Methanomicrobiales;f__Methanoculleaceae;g__Methanoculleus;s__Methanoculleus sp002501655	p__Euryarchaeota	91.6993	1.96078
GCA_002506585.1_Methanomicrobia	assembly_accession_in_the_genome_name	NA	16	2721090	2677	NCBI	195_0	32	0	0.932304	representative	Euryarchaeota_Cluster_II_Methanomicrobia	non-DPANN	cellular organisms,Archaea,Euryarchaeota,Methanomicrobia,Methanomicrobiales,Methanomicrobiaceae,Methanoculleus,Methanoculleus sp. UBA430	GCA_002506585.1_Methanomicrobia	Na	d__Archaea;p__Halobacteriota;c__Methanomicrobia;o__Methanomicrobiales;f__Methanoculleaceae;g__Methanoculleus;s__Methanoculleus sp002506585	p__Euryarchaeota	93.1373	1.96078
GCA_002508805.1_Methanomicrobia	assembly_accession_in_the_genome_name	NA	81	2595336	2696	NCBI	193_1	38	0	0.932304	representative	Euryarchaeota_Cluster_II_Methanomicrobia	non-DPANN	cellular organisms,Archaea,Euryarchaeota,Methanomicrobia,Methanomicrobiales,Methanomicrobiaceae,Methanoculleus,Methanoculleus sp. UBA300	GCA_002508805.1_Methanomicrobia	Na	d__Archaea;p__Halobacteriota;c__Methanomicrobia;o__Methanomicrobiales;f__Methanoculleaceae;g__Methanoculleus;s__Methanoculleus sp002508705	p__Euryarchaeota	95.7516	0.980392
GCA_002839575.1_Methanomicrobia	assembly_accession_in_the_genome_name	NA	205	2547229	2713	NCBI	199_2	30	2	0.559382	representative	Euryarchaeota_Cluster_II_Methanomicrobia	non-DPANN	cellular organisms,Archaea,Euryarchaeota,Methanomicrobia,Methanomicrobiales,unclassified Methanomicrobiales,unclassified Methanomicrobiales (miscellaneous),Methanomicrobiales archaeon HGW-Methanomicrobiales-6	GCA_002839575.1_Methanomicrobia	Na	d__Archaea;p__Halobacteriota;c__Methanomicrobia;o__Methanomicrobiales;f__Methanoculleaceae;g__Methanoculleus;s__Methanoculleus sp002839575	p__Euryarchaeota	90.0674	1.30719
GCA_002839645.1_Methanomicrobia	assembly_accession_in_the_genome_name	NA	69	2782193	2815	NCBI	197_2	38	0	0.931908	representative	Euryarchaeota_Cluster_II_Methanomicrobia	non-DPANN	cellular organisms,Archaea,Euryarchaeota,Methanomicrobia,Methanomicrobiales,unclassified Methanomicrobiales,unclassified Methanomicrobiales (miscellaneous),Methanomicrobiales archaeon HGW-Methanomicrobiales-2	GCA_002839645.1_Methanomicrobia	Na	d__Archaea;p__Halobacteriota;c__Methanomicrobia;o__Methanomicrobiales;f__Methanoculleaceae;g__Methanoculleus;s__Methanoculleus sp002839645	p__Euryarchaeota	99.5425	1.30719
GCA_900025055.1_Methanomicrobia	assembly_accession_in_the_genome_name	NA	161	2200216	2220	NCBI	191_1	37	1	0.886778	representative	Euryarchaeota_Cluster_II_Methanomicrobia	non-DPANN	cellular organisms,Archaea,Euryarchaeota,Methanomicrobia,Methanomicrobiales,Methanomicrobiaceae,Methanoculleus,environmental samples,uncultured Methanoculleus sp.	GCA_900025055.1_Methanomicrobia	Na	d__Archaea;p__Halobacteriota;c__Methanomicrobia;o__Methanomicrobiales;f__Methanoculleaceae;g__Methanoculleus;s__Methanoculleus thermohydrogenotrophicum	p__Euryarchaeota	98.8889	0
GCA_001571405.1_Methanomicrobia	assembly_accession_in_the_genome_name	NA	23	2223235	2270	NCBI	190_1	38	0	0.932304	representative	Euryarchaeota_Cluster_II_Methanomicrobia	non-DPANN	cellular organisms,Archaea,Euryarchaeota,Methanomicrobia,Methanomicrobiales,Methanomicrobiaceae,Methanoculleus,Methanoculleus thermophilus	GCA_001571405.1_Methanomicrobia	Na	d__Archaea;p__Halobacteriota;c__Methanomicrobia;o__Methanomicrobiales;f__Methanoculleaceae;g__Methanoculleus;s__Methanoculleus thermophilus	p__Euryarchaeota	99.6732	0
GCA_002503105.1_Methanomicrobia	assembly_accession_in_the_genome_name	NA	98	1617645	1705	NCBI	201_0	37	0	0.931512	representative	Euryarchaeota_Cluster_II_Methanomicrobia	non-DPANN	cellular organisms,Archaea,Euryarchaeota,Methanomicrobia,Methanomicrobiales,Methanomicrobiaceae,unclassified Methanomicrobiaceae,Methanomicrobiaceae archaeon UBA206	GCA_002503105.1_Methanomicrobia	Na	d__Archaea;p__Halobacteriota;c__Methanomicrobia;o__Methanomicrobiales;f__Methanoculleaceae;g__UBA206;s__UBA206 sp002503105	p__Euryarchaeota	94.1176	0.653595
GCA_002503135.1_Methanomicrobia	assembly_accession_in_the_genome_name	NA	77	1289766	1475	NCBI	202_1	37	0	0.9327	representative	Euryarchaeota_Cluster_II_Methanomicrobia	non-DPANN	cellular organisms,Archaea,Euryarchaeota,Methanomicrobia,Methanomicrobiales,Methanomicrobiaceae,unclassified Methanomicrobiaceae,Methanomicrobiaceae archaeon UBA207	GCA_002503135.1_Methanomicrobia	Na	d__Archaea;p__Halobacteriota;c__Methanomicrobia;o__Methanomicrobiales;f__Methanoculleaceae;g__UBA207;s__UBA207 sp002503135	p__Euryarchaeota	93.1373	0
GCA_001571385.1_Methanomicrobia	assembly_accession_in_the_genome_name	NA	3	2713913	2661	NCBI	187_1	38	0	0.931908	representative	Euryarchaeota_Cluster_II_Methanomicrobia	non-DPANN	cellular organisms,Archaea,Euryarchaeota,Methanomicrobia,Methanomicrobiales,Methanomicrobiaceae,Methanofollis,Methanofollis ethanolicus	GCA_001571385.1_Methanomicrobia	Na	d__Archaea;p__Halobacteriota;c__Methanomicrobia;o__Methanomicrobiales;f__Methanofollaceae;g__Methanofollis;s__Methanofollis ethanolicus	p__Euryarchaeota	100	0.653595
GCA_000275865.1_Methanomicrobia	assembly_accession_in_the_genome_name	NA	1	2475100	2438	NCBI	188_0	38	0	0.933096	representative	Euryarchaeota_Cluster_II_Methanomicrobia	non-DPANN	cellular organisms,Archaea,Euryarchaeota,Methanomicrobia,Methanomicrobiales,Methanomicrobiaceae,Methanofollis,Methanofollis liminatans,Methanofollis liminatans DSM 4140	GCA_000275865.1_Methanomicrobia	Na	d__Archaea;p__Halobacteriota;c__Methanomicrobia;o__Methanomicrobiales;f__Methanofollaceae;g__Methanofollis;s__Methanofollis liminatans	p__Euryarchaeota	99.5425	0.653595
GCA_002498315.1_Methanomicrobia	assembly_accession_in_the_genome_name	NA	7	2342296	2310	NCBI	187_2	38	0	0.931908	representative	Euryarchaeota_Cluster_II_Methanomicrobia	non-DPANN	cellular organisms,Archaea,Euryarchaeota,Methanomicrobia,Methanomicrobiales,Methanomicrobiaceae,Methanofollis,Methanofollis sp. UBA420	GCA_002498315.1_Methanomicrobia	Na	d__Archaea;p__Halobacteriota;c__Methanomicrobia;o__Methanomicrobiales;f__Methanofollaceae;g__Methanofollis;s__Methanofollis sp002498315	p__Euryarchaeota	99.5224	1.30719
GCA_001412355.1_Methanomicrobia	assembly_accession_in_the_genome_name	NA	109	2085722	2185	NCBI	206_0	38	0	0.931116	representative	Euryarchaeota_Cluster_II_Methanomicrobia	non-DPANN	cellular organisms,Archaea,Euryarchaeota,Methanomicrobia,Methanomicrobiales,Methanomicrobiaceae,Methanoculleus,Methanoculleus sp. SDB	GCA_001412355.1_Methanomicrobia	Na	d__Archaea;p__Halobacteriota;c__Methanomicrobia;o__Methanomicrobiales;f__Methanomicrobiaceae;g__LKUD01;s__LKUD01 sp001412355	p__Euryarchaeota	98.366	1.30719
GCA_000784355.1_Methanomicrobia	assembly_accession_in_the_genome_name	NA	46	2791704	2770	NCBI	205_2	38	0	0.933096	representative	Euryarchaeota_Cluster_II_Methanomicrobia	non-DPANN	cellular organisms,Archaea,Euryarchaeota,Methanomicrobia,Methanomicrobiales,Methanomicrobiaceae,Methanolacinia,Methanolacinia paynteri	GCA_000784355.1_Methanomicrobia	Na	d__Archaea;p__Halobacteriota;c__Methanomicrobia;o__Methanomicrobiales;f__Methanomicrobiaceae;g__Methanolacinia;s__Methanolacinia paynteri	p__Euryarchaeota	98.366	0.653595
GCA_000147875.1_Methanomicrobia	assembly_accession_in_the_genome_name	NA	1	2843290	2821	NCBI	205_1	38	0	0.931908	representative	Euryarchaeota_Cluster_II_Methanomicrobia	non-DPANN	cellular organisms,Archaea,Euryarchaeota,Methanomicrobia,Methanomicrobiales,Methanomicrobiaceae,Methanolacinia,Methanolacinia petrolearia,Methanolacinia petrolearia DSM 11571	GCA_000147875.1_Methanomicrobia	Na	d__Archaea;p__Halobacteriota;c__Methanomicrobia;o__Methanomicrobiales;f__Methanomicrobiaceae;g__Methanolacinia;s__Methanolacinia petrolearia	p__Euryarchaeota	99.6732	1.30719
GCA_000711215.1_Methanomicrobia	assembly_accession_in_the_genome_name	NA	12	1711791	1630	NCBI	207_0	38	0	0.932304	representative	Euryarchaeota_Cluster_II_Methanomicrobia	non-DPANN	cellular organisms,Archaea,Euryarchaeota,Methanomicrobia,Methanomicrobiales,Methanomicrobiaceae,Methanomicrobium,Methanomicrobium mobile,Methanomicrobium mobile BP	GCA_000711215.1_Methanomicrobia	Na	d__Archaea;p__Halobacteriota;c__Methanomicrobia;o__Methanomicrobiales;f__Methanomicrobiaceae;g__Methanomicrobium;s__Methanomicrobium mobile	p__Euryarchaeota	97.3856	0.653595
GCA_000243255.1_Methanomicrobia	assembly_accession_in_the_genome_name	NA	1	3200946	3049	NCBI	1894_0	38	0	0.9327	representative	Euryarchaeota_Cluster_II_Methanomicrobia	non-DPANN	cellular organisms,Archaea,Euryarchaeota,Methanomicrobia,Methanomicrobiales,Methanomicrobiaceae,Methanoplanus,Methanoplanus limicola,Methanoplanus limicola DSM 2279	GCA_000243255.1_Methanomicrobia	Na	d__Archaea;p__Halobacteriota;c__Methanomicrobia;o__Methanomicrobiales;f__Methanomicrobiaceae;g__Methanoplanus;s__Methanoplanus limicola	p__Euryarchaeota	100	0.653595
GCA_002496855.1_Methanomicrobia	assembly_accession_in_the_genome_name	NA	89	2285598	2347	NCBI	211_1	38	1	0.933096	representative	Euryarchaeota_Cluster_II_Methanomicrobia	non-DPANN	cellular organisms,Archaea,Euryarchaeota,Methanomicrobia,Methanomicrobiales,Methanoregulaceae,Methanolinea,Methanolinea sp. UBA145	GCA_002496855.1_Methanomicrobia	Na	d__Archaea;p__Halobacteriota;c__Methanomicrobia;o__Methanomicrobiales;f__Methanoregulaceae;g__Methanolinea;s__Methanolinea sp002506105	p__Euryarchaeota	96.4052	5.06117
GCA_000235685.3_Methanomicrobia	assembly_accession_in_the_genome_name	NA	1	2052856	2064	NCBI	214_0	38	0	0.933492	representative	Euryarchaeota_Cluster_II_Methanomicrobia	non-DPANN	cellular organisms,Archaea,Euryarchaeota,Methanomicrobia,Methanomicrobiales,Methanoregulaceae,Methanolinea,Methanolinea tarda,Methanolinea tarda NOBI-1	GCA_000235685.3_Methanomicrobia	Na	d__Archaea;p__Halobacteriota;c__Methanomicrobia;o__Methanomicrobiales;f__Methanoregulaceae;g__Methanolinea;s__Methanolinea tarda	p__Euryarchaeota	99.0196	0
GCA_000017625.1_Methanomicrobia	assembly_accession_in_the_genome_name	NA	1	2542943	2527	NCBI	180_0	37	1	0.930721	representative	Euryarchaeota_Cluster_II_Methanomicrobia	non-DPANN	cellular organisms,Archaea,Euryarchaeota,Methanomicrobia,Methanomicrobiales,Methanoregulaceae,Methanoregula,Methanoregula boonei,Methanoregula boonei 6A8	GCA_000017625.1_Methanomicrobia	Na	d__Archaea;p__Halobacteriota;c__Methanomicrobia;o__Methanomicrobiales;f__Methanoregulaceae;g__Methanoregula;s__Methanoregula boonei	p__Euryarchaeota	99.5425	1.30719
GCA_000327485.1_Methanomicrobia	assembly_accession_in_the_genome_name	NA	1	2820858	2880	NCBI	181_0	37	0	0.932304	representative	Euryarchaeota_Cluster_II_Methanomicrobia	non-DPANN	cellular organisms,Archaea,Euryarchaeota,Methanomicrobia,Methanomicrobiales,Methanoregulaceae,Methanoregula,Methanoregula formicica,Methanoregula formicica SMSP	GCA_000327485.1_Methanomicrobia	Na	d__Archaea;p__Halobacteriota;c__Methanomicrobia;o__Methanomicrobiales;f__Methanoregulaceae;g__Methanoregula;s__Methanoregula formicica	p__Euryarchaeota	99.8693	0
GCA_002495055.1_Methanomicrobia	assembly_accession_in_the_genome_name	NA	74	2748327	2871	NCBI	174_1	38	1	0.655582	representative	Euryarchaeota_Cluster_II_Methanomicrobia	non-DPANN	cellular organisms,Archaea,Euryarchaeota,Methanomicrobia,Methanomicrobiales,Methanoregulaceae,Methanoregula,Methanoregula sp. UBA247	GCA_002495055.1_Methanomicrobia	Na	d__Archaea;p__Halobacteriota;c__Methanomicrobia;o__Methanomicrobiales;f__Methanoregulaceae;g__Methanoregula;s__Methanoregula sp002495055	p__Euryarchaeota	94.9955	5.37959
GCA_002495065.1_Methanomicrobia	assembly_accession_in_the_genome_name	NA	78	2424220	2529	NCBI	176_0	27	2	0.899842	representative	Euryarchaeota_Cluster_II_Methanomicrobia	non-DPANN	cellular organisms,Archaea,Euryarchaeota,Methanomicrobia,Methanomicrobiales,Methanoregulaceae,Methanoregula,Methanoregula sp. UBA471	GCA_002495065.1_Methanomicrobia	Na	d__Archaea;p__Halobacteriota;c__Methanomicrobia;o__Methanomicrobiales;f__Methanoregulaceae;g__Methanoregula;s__Methanoregula sp002495065	p__Euryarchaeota	86.5643	0.653595
GCA_002506785.1_Methanomicrobia	assembly_accession_in_the_genome_name	NA	85	2479334	2523	NCBI	169_1	36	0	0.930721	representative	Euryarchaeota_Cluster_II_Methanomicrobia	non-DPANN	cellular organisms,Archaea,Euryarchaeota,Methanomicrobia,Methanomicrobiales,Methanoregulaceae,Methanoregula,Methanoregula sp. UBA452	GCA_002506785.1_Methanomicrobia	Na	d__Archaea;p__Halobacteriota;c__Methanomicrobia;o__Methanomicrobiales;f__Methanoregulaceae;g__Methanoregula;s__Methanoregula sp002502245	p__Euryarchaeota	95.6678	0.326797
GCA_002839605.1_Methanomicrobia	assembly_accession_in_the_genome_name	NA	18	2591348	2611	NCBI	184_0	38	1	0.930325	representative	Euryarchaeota_Cluster_II_Methanomicrobia	non-DPANN	cellular organisms,Archaea,Euryarchaeota,Methanomicrobia,Methanomicrobiales,unclassified Methanomicrobiales,unclassified Methanomicrobiales (miscellaneous),Methanomicrobiales archaeon HGW-Methanomicrobiales-3	GCA_002839605.1_Methanomicrobia	Na	d__Archaea;p__Halobacteriota;c__Methanomicrobia;o__Methanomicrobiales;f__Methanoregulaceae;g__Methanoregula;s__Methanoregula sp002839605	p__Euryarchaeota	99.6732	1.30719
GCA_002839675.1_Methanomicrobia	assembly_accession_in_the_genome_name	NA	5	2470082	2485	NCBI	172_0	38	0	0.930721	representative	Euryarchaeota_Cluster_II_Methanomicrobia	non-DPANN	cellular organisms,Archaea,Euryarchaeota,Methanomicrobia,Methanomicrobiales,unclassified Methanomicrobiales,unclassified Methanomicrobiales (miscellaneous),Methanomicrobiales archaeon HGW-Methanomicrobiales-1	GCA_002839675.1_Methanomicrobia	Na	d__Archaea;p__Halobacteriota;c__Methanomicrobia;o__Methanomicrobiales;f__Methanoregulaceae;g__Methanoregula;s__Methanoregula sp002839675	p__Euryarchaeota	99.6732	1.96078
GCA_003141335.1_Methanomicrobia	assembly_accession_in_the_genome_name	NA	125	2017260	2281	NCBI	175_0	37	0	0.879652	representative	Euryarchaeota_Cluster_II_Methanomicrobia	non-DPANN	cellular organisms,Archaea,Euryarchaeota,Methanomicrobia,Methanomicrobiales,Methanoregulaceae,Methanoregula,Methanoregula sp.	GCA_003141335.1_Methanomicrobia	Na	d__Archaea;p__Halobacteriota;c__Methanomicrobia;o__Methanomicrobiales;f__Methanoregulaceae;g__Methanoregula;s__Methanoregula sp003141335	p__Euryarchaeota	92.7843	0
GCA_003153835.1_Methanomicrobia	assembly_accession_in_the_genome_name	NA	259	1919637	2384	NCBI	173_1	33	3	0.541964	representative	Euryarchaeota_Cluster_II_Methanomicrobia	non-DPANN	cellular organisms,Archaea,Euryarchaeota,Methanomicrobia,Methanomicrobiales,Methanoregulaceae,Methanoregula,Methanoregula sp.	GCA_003153835.1_Methanomicrobia	Na	d__Archaea;p__Halobacteriota;c__Methanomicrobia;o__Methanomicrobiales;f__Methanoregulaceae;g__Methanoregula;s__Methanoregula sp003154335	p__Euryarchaeota	76.9673	0
GCA_003157895.1_Methanomicrobia	assembly_accession_in_the_genome_name	NA	205	2033837	2334	NCBI	170_1	36	0	0.526524	representative	Euryarchaeota_Cluster_II_Methanomicrobia	non-DPANN	cellular organisms,Archaea,Euryarchaeota,Methanomicrobia,Methanomicrobiales,Methanoregulaceae,Methanoregula,Methanoregula sp.	GCA_003157895.1_Methanomicrobia	Na	d__Archaea;p__Halobacteriota;c__Methanomicrobia;o__Methanomicrobiales;f__Methanoregulaceae;g__Methanoregula;s__Methanoregula sp003157895	p__Euryarchaeota	90.281	0.163399
GCA_003170075.1_Methanomicrobia	assembly_accession_in_the_genome_name	NA	77	1921434	1999	NCBI	179_0	37	0	0.931512	representative	Euryarchaeota_Cluster_II_Methanomicrobia	non-DPANN	cellular organisms,Archaea,Euryarchaeota,Methanomicrobia,Methanomicrobiales,Methanoregulaceae,Methanoregula,Methanoregula sp.	GCA_003170075.1_Methanomicrobia	Na	d__Archaea;p__Halobacteriota;c__Methanomicrobia;o__Methanomicrobiales;f__Methanoregulaceae;g__Methanoregula;s__Methanoregula sp003170075	p__Euryarchaeota	99.5425	1.52505
GCA_002503825.1_Methanomicrobia	assembly_accession_in_the_genome_name	NA	17	2838694	2820	NCBI	215_0	38	0	0.931512	representative	Euryarchaeota_Cluster_II_Methanomicrobia	non-DPANN	cellular organisms,Archaea,Euryarchaeota,Methanomicrobia,Methanomicrobiales,Methanoregulaceae,unclassified Methanoregulaceae,Methanoregulaceae archaeon UBA467	GCA_002503825.1_Methanomicrobia	Na	d__Archaea;p__Halobacteriota;c__Methanomicrobia;o__Methanomicrobiales;f__Methanoregulaceae;g__UBA467;s__UBA467 sp002503825	p__Euryarchaeota	99.6732	1.30719
GCA_002499905.1_Methanomicrobia	assembly_accession_in_the_genome_name	NA	28	1954868	2065	NCBI	210_1	38	1	0.931908	representative	Euryarchaeota_Cluster_II_Methanomicrobia	non-DPANN	cellular organisms,Archaea,Euryarchaeota,Methanomicrobia,Methanomicrobiales,Methanoregulaceae,Methanolinea,Methanolinea sp. UBA277	GCA_002499905.1_Methanomicrobia	Na	d__Archaea;p__Halobacteriota;c__Methanomicrobia;o__Methanomicrobiales;f__Methanoregulaceae;g__UBA9949;s__UBA9949 sp002499905	p__Euryarchaeota	99.6732	1.30719
GCA_000021965.1_Methanomicrobia	assembly_accession_in_the_genome_name	NA	1	2922917	2779	NCBI	167_0	38	0	0.931908	representative	Euryarchaeota_Cluster_II_Methanomicrobia	non-DPANN	cellular organisms,Archaea,Euryarchaeota,Methanomicrobia,Methanomicrobiales,Methanoregulaceae,Methanosphaerula,Methanosphaerula palustris,Methanosphaerula palustris E1-9c	GCA_000021965.1_Methanomicrobia	Na	d__Archaea;p__Halobacteriota;c__Methanomicrobia;o__Methanomicrobiales;f__Methanosphaerulaceae;g__Methanosphaerula;s__Methanosphaerula palustris	p__Euryarchaeota	99.8355	0
GCA_000013445.1_Methanomicrobia	assembly_accession_in_the_genome_name	NA	1	3544738	3415	NCBI	1440_1	38	0	0.930325	representative	Euryarchaeota_Cluster_II_Methanomicrobia	non-DPANN	cellular organisms,Archaea,Euryarchaeota,Methanomicrobia,Methanomicrobiales,Methanospirillaceae,Methanospirillum,Methanospirillum hungatei,Methanospirillum hungatei JF-1	GCA_000013445.1_Methanomicrobia	Na	d__Archaea;p__Halobacteriota;c__Methanomicrobia;o__Methanomicrobiales;f__Methanospirillaceae;g__Methanospirillum;s__Methanospirillum hungatei	p__Euryarchaeota	99.0196	0.326797
GCA_003251955.1_Methanomicrobia	assembly_accession_in_the_genome_name	NA	316	1642397	1783	NCBI	1443_0	33	2	0.9327	representative	Euryarchaeota_Cluster_II_Methanomicrobia	non-DPANN	cellular organisms,Archaea,Euryarchaeota,Methanomicrobia,Methanomicrobiales,Methanospirillaceae,Methanospirillum,Methanospirillum hungatei	GCA_003251955.1_Methanomicrobia	Na	d__Archaea;p__Halobacteriota;c__Methanomicrobia;o__Methanomicrobiales;f__Methanospirillaceae;g__Methanospirillum;s__Methanospirillum hungatei_A	p__Euryarchaeota	75.4399	1.47059
GCA_003173355.1_Methanomicrobia	assembly_accession_in_the_genome_name	NA	25	3743701	3419	NCBI	1442_0	37	0	0.933888	representative	Euryarchaeota_Cluster_II_Methanomicrobia	non-DPANN	cellular organisms,Archaea,Euryarchaeota,Methanomicrobia,Methanomicrobiales,Methanospirillaceae,Methanospirillum,Methanospirillum lacunae	GCA_003173355.1_Methanomicrobia	Na	d__Archaea;p__Halobacteriota;c__Methanomicrobia;o__Methanomicrobiales;f__Methanospirillaceae;g__Methanospirillum;s__Methanospirillum lacunae	p__Euryarchaeota	99.5425	1.30719
GCA_003173335.1_Methanomicrobia	assembly_accession_in_the_genome_name	NA	89	3740742	3579	NCBI	1441_0	38	0	0.930325	representative	Euryarchaeota_Cluster_II_Methanomicrobia	non-DPANN	cellular organisms,Archaea,Euryarchaeota,Methanomicrobia,Methanomicrobiales,Methanospirillaceae,Methanospirillum,Methanospirillum stamsii	GCA_003173335.1_Methanomicrobia	Na	d__Archaea;p__Halobacteriota;c__Methanomicrobia;o__Methanomicrobiales;f__Methanospirillaceae;g__Methanospirillum;s__Methanospirillum stamsii	p__Euryarchaeota	99.0196	1.30719
GCA_001914405.1_Methanonatronarchaeia	assembly_accession_in_the_genome_name	NA	4	2141311	2076	NCBI	1553_0	38	0	0.894695	representative	Euryarchaeota_Cluster_II_Methanonatronarchaeia	non-DPANN	cellular organisms,Archaea,Euryarchaeota,Methanonatronarchaeia,Candidatus Methanohalarchaeum,Candidatus Methanohalarchaeum thermophilum	GCA_001914405.1_Methanonatronarchaeia	Na	d__Archaea;p__Halobacteriota;c__Methanonatronarchaeia;o__Methanonatronarchaeales;f__Methanohalarchaeaceae;g__Methanohalarchaeum;s__Methanohalarchaeum thermophilum	p__Euryarchaeota	97.7124	0.653595
GCA_002153915.1_Methanonatronarchaeia	assembly_accession_in_the_genome_name	NA	8	1513137	1523	NCBI	1973_0	38	1	0.92399	representative	Euryarchaeota_Cluster_II_Methanonatronarchaeia	non-DPANN	cellular organisms,Archaea,Euryarchaeota,Methanonatronarchaeia,Methanonatronarchaeum,Methanonatronarchaeum thermophilum	GCA_002153915.1_Methanonatronarchaeia	Na	d__Archaea;p__Halobacteriota;c__Methanonatronarchaeia;o__Methanonatronarchaeales;f__Methanonatronarchaeaceae;g__Methanonatronarchaeum;s__Methanonatronarchaeum thermophilum	p__Euryarchaeota	97.2222	2.61438
GCA_002010075.1_Methanomicrobia	assembly_accession_in_the_genome_name	NA	27	1288683	1549	NCBI	1426_0	38	1	0.936263	representative	Euryarchaeota_Cluster_II_Methanomicrobia	non-DPANN	cellular organisms,Archaea,Euryarchaeota,Methanomicrobia,unclassified Methanomicrobia,Methanomicrobia archaeon JdFR-19	GCA_002010075.1_Methanomicrobia	Na	d__Archaea;p__Halobacteriota;c__Methanosarcinia;o__Methanosarcinales_A;f__Methermicoccaceae;g__JdFR-19;s__JdFR-19 sp002010075	p__Euryarchaeota	96.732	0
GCA_000711905.1_Methanomicrobia	assembly_accession_in_the_genome_name	NA	15	1513583	1612	NCBI	1427_1	38	0	0.936263	representative	Euryarchaeota_Cluster_II_Methanomicrobia	non-DPANN	cellular organisms,Archaea,Euryarchaeota,Methanomicrobia,Methanosarcinales,Methermicoccaceae,Methermicoccus,Methermicoccus shengliensis,Methermicoccus shengliensis DSM 18856	GCA_000711905.1_Methanomicrobia	Na	d__Archaea;p__Halobacteriota;c__Methanosarcinia;o__Methanosarcinales_A;f__Methermicoccaceae;g__Methermicoccus;s__Methermicoccus shengliensis	p__Euryarchaeota	100	0
GCA_002926195.1_Methanomicrobia	assembly_accession_in_the_genome_name	NA	335	2195459	2460	NCBI	2349_0	38	1	0.946556	representative	Euryarchaeota_Cluster_II_Methanomicrobia	non-DPANN	cellular organisms,Archaea,Euryarchaeota,Methanomicrobia,Methanosarcinales,unclassified Methanosarcinales,ANME-2 cluster,unclassified ANME-2 cluster,ANME-2 cluster archaeon HR1	GCA_002926195.1_Methanomicrobia	Na	d__Archaea;p__Halobacteriota;c__Methanosarcinia;o__Methanosarcinales;f__HR1;g__HR1;s__HR1 sp002926195	p__Euryarchaeota	95.4248	0.703871
GCA_002839545.1_Methanomicrobia	assembly_accession_in_the_genome_name	NA	128	1995263	2288	NCBI	1456_0	38	0	0.940222	representative	Euryarchaeota_Cluster_II_Methanomicrobia	non-DPANN	cellular organisms,Archaea,Euryarchaeota,Methanomicrobia,Methanosarcinales,Candidatus Methanoperedenaceae,unclassified Candidatus Methanoperedenaceae,Candidatus Methanoperedenaceae archaeon HGW-Methanoperedenaceae-1	GCA_002839545.1_Methanomicrobia	Na	d__Archaea;p__Halobacteriota;c__Methanosarcinia;o__Methanosarcinales;f__Methanoperedenaceae;g__Methanoperedens_A;s__Methanoperedens_A sp002839545	p__Euryarchaeota	96.4052	1.96078
GCA_000685155.1_Methanomicrobia	assembly_accession_in_the_genome_name	NA	10	3203386	3422	NCBI	1455_1	38	1	0.940618	representative	Euryarchaeota_Cluster_II_Methanomicrobia	non-DPANN	cellular organisms,Archaea,Euryarchaeota,Methanomicrobia,Methanosarcinales,Candidatus Methanoperedenaceae,Candidatus Methanoperedens,Candidatus Methanoperedens nitroreducens	GCA_000685155.1_Methanomicrobia	Na	d__Archaea;p__Halobacteriota;c__Methanosarcinia;o__Methanosarcinales;f__Methanoperedenaceae;g__Methanoperedens;s__Methanoperedens nitroreducens	p__Euryarchaeota	99.6732	1.30719
GCA_002634415.1_Methanomicrobia	assembly_accession_in_the_genome_name	NA	146	3592640	3983	NCBI	1445_1	38	1	0.938242	representative	Euryarchaeota_Cluster_II_Methanomicrobia	non-DPANN	cellular organisms,Archaea,Euryarchaeota,Methanomicrobia,Methanosarcinales,Candidatus Methanoperedenaceae,Candidatus Methanoperedens,Candidatus Methanoperedens sp.	GCA_002634415.1_Methanomicrobia	Na	d__Archaea;p__Halobacteriota;c__Methanosarcinia;o__Methanosarcinales;f__Methanoperedenaceae;g__Methanoperedens;s__Methanoperedens sp002487355	p__Euryarchaeota	99.3464	4.57516
GCA_000013725.1_Methanomicrobia	assembly_accession_in_the_genome_name	NA	1	2575032	2616	NCBI	404_0	38	0	0.943785	representative	Euryarchaeota_Cluster_II_Methanomicrobia	non-DPANN	cellular organisms,Archaea,Euryarchaeota,Methanomicrobia,Methanosarcinales,Methanosarcinaceae,Methanococcoides,Methanococcoides burtonii,Methanococcoides burtonii DSM 6242	GCA_000013725.1_Methanomicrobia	Na	d__Archaea;p__Halobacteriota;c__Methanosarcinia;o__Methanosarcinales;f__Methanosarcinaceae;g__Methanococcoides;s__Methanococcoides burtonii	p__Euryarchaeota	99.3464	0.653595
GCA_000765475.1_Methanomicrobia	assembly_accession_in_the_genome_name	NA	15	2508511	2464	NCBI	402_1	38	0	0.944576	representative	Euryarchaeota_Cluster_II_Methanomicrobia	non-DPANN	cellular organisms,Archaea,Euryarchaeota,Methanomicrobia,Methanosarcinales,Methanosarcinaceae,Methanococcoides,Methanococcoides methylutens	GCA_000765475.1_Methanomicrobia	Na	d__Archaea;p__Halobacteriota;c__Methanosarcinia;o__Methanosarcinales;f__Methanosarcinaceae;g__Methanococcoides;s__Methanococcoides methylutens	p__Euryarchaeota	100	0
GCA_000970325.1_Methanomicrobia	assembly_accession_in_the_genome_name	NA	1	2394636	2328	NCBI	403_0	38	0	0.943389	representative	Euryarchaeota_Cluster_II_Methanomicrobia	non-DPANN	cellular organisms,Archaea,Euryarchaeota,Methanomicrobia,Methanosarcinales,Methanosarcinaceae,Methanococcoides,Methanococcoides methylutens,Methanococcoides methylutens MM1	GCA_000970325.1_Methanomicrobia	Na	d__Archaea;p__Halobacteriota;c__Methanosarcinia;o__Methanosarcinales;f__Methanosarcinaceae;g__Methanococcoides;s__Methanococcoides methylutens_A	p__Euryarchaeota	100	0
GCA_900111645.1_Methanomicrobia	assembly_accession_in_the_genome_name	NA	15	2314846	2277	NCBI	402_2	38	0	0.944181	representative	Euryarchaeota_Cluster_II_Methanomicrobia	non-DPANN	cellular organisms,Archaea,Euryarchaeota,Methanomicrobia,Methanosarcinales,Methanosarcinaceae,Methanococcoides,Methanococcoides vulcani	GCA_900111645.1_Methanomicrobia	Na	d__Archaea;p__Halobacteriota;c__Methanosarcinia;o__Methanosarcinales;f__Methanosarcinaceae;g__Methanococcoides;s__Methanococcoides vulcani	p__Euryarchaeota	100	0.326797
GCA_000196655.1_Methanomicrobia	assembly_accession_in_the_genome_name	NA	2	2406232	2403	NCBI	414_0	38	0	0.946556	representative	Euryarchaeota_Cluster_II_Methanomicrobia	non-DPANN	cellular organisms,Archaea,Euryarchaeota,Methanomicrobia,Methanosarcinales,Methanosarcinaceae,Methanohalobium,Methanohalobium evestigatum,Methanohalobium evestigatum Z-7303	GCA_000196655.1_Methanomicrobia	Na	d__Archaea;p__Halobacteriota;c__Methanosarcinia;o__Methanosarcinales;f__Methanosarcinaceae;g__Methanohalobium;s__Methanohalobium evestigatum	p__Euryarchaeota	100	1.96078
GCA_900215215.1_Methanomicrobia	assembly_accession_in_the_genome_name	NA	27	1940298	2042	NCBI	413_3	38	0	0.943389	representative	Euryarchaeota_Cluster_II_Methanomicrobia	non-DPANN	cellular organisms,Archaea,Euryarchaeota,Methanomicrobia,Methanosarcinales,Methanosarcinaceae,Methanohalophilus,Methanohalophilus euhalobius	GCA_900215215.1_Methanomicrobia	Na	d__Archaea;p__Halobacteriota;c__Methanosarcinia;o__Methanosarcinales;f__Methanosarcinaceae;g__Methanohalophilus;s__Methanohalophilus euhalobius	p__Euryarchaeota	99.5098	0
GCA_900106905.1_Methanomicrobia	assembly_accession_in_the_genome_name	NA	10	2026562	2040	NCBI	413_1	38	0	0.945368	representative	Euryarchaeota_Cluster_II_Methanomicrobia	non-DPANN	cellular organisms,Archaea,Euryarchaeota,Methanomicrobia,Methanosarcinales,Methanosarcinaceae,Methanohalophilus,Methanohalophilus halophilus	GCA_900106905.1_Methanomicrobia	Na	d__Archaea;p__Halobacteriota;c__Methanosarcinia;o__Methanosarcinales;f__Methanosarcinaceae;g__Methanohalophilus;s__Methanohalophilus halophilus	p__Euryarchaeota	99.5098	0
GCA_000025865.1_Methanomicrobia	assembly_accession_in_the_genome_name	NA	1	2012424	2012	NCBI	413_4	38	0	0.945368	representative	Euryarchaeota_Cluster_II_Methanomicrobia	non-DPANN	cellular organisms,Archaea,Euryarchaeota,Methanomicrobia,Methanosarcinales,Methanosarcinaceae,Methanohalophilus,Methanohalophilus mahii,Methanohalophilus mahii DSM 5219	GCA_000025865.1_Methanomicrobia	Na	d__Archaea;p__Halobacteriota;c__Methanosarcinia;o__Methanosarcinales;f__Methanosarcinaceae;g__Methanohalophilus;s__Methanohalophilus mahii	p__Euryarchaeota	99.3464	0
GCA_900177455.1_Methanomicrobia	assembly_accession_in_the_genome_name	NA	9	2088894	2114	NCBI	413_2	38	0	0.945368	representative	Euryarchaeota_Cluster_II_Methanomicrobia	non-DPANN	cellular organisms,Archaea,Euryarchaeota,Methanomicrobia,Methanosarcinales,Methanosarcinaceae,Methanohalophilus,Methanohalophilus portucalensis,Methanohalophilus portucalensis FDF-1	GCA_900177455.1_Methanomicrobia	Na	d__Archaea;p__Halobacteriota;c__Methanosarcinia;o__Methanosarcinales;f__Methanosarcinaceae;g__Methanohalophilus;s__Methanohalophilus portucalensis	p__Euryarchaeota	99.5098	1.96078
GCA_900114835.1_Methanomicrobia	assembly_accession_in_the_genome_name	NA	18	3107200	2922	NCBI	410_0	38	0	0.944972	representative	Euryarchaeota_Cluster_II_Methanomicrobia	non-DPANN	cellular organisms,Archaea,Euryarchaeota,Methanomicrobia,Methanosarcinales,Methanosarcinaceae,Methanolobus,Methanolobus profundi	GCA_900114835.1_Methanomicrobia	Na	d__Archaea;p__Halobacteriota;c__Methanosarcinia;o__Methanosarcinales;f__Methanosarcinaceae;g__Methanolobus;s__Methanolobus profundi	p__Euryarchaeota	99.8366	0.653595
GCA_000306725.1_Methanomicrobia	assembly_accession_in_the_genome_name	NA	1	3072769	3004	NCBI	1376_0	38	0	0.943785	representative	Euryarchaeota_Cluster_II_Methanomicrobia	non-DPANN	cellular organisms,Archaea,Euryarchaeota,Methanomicrobia,Methanosarcinales,Methanosarcinaceae,Methanolobus,Methanolobus psychrophilus,Methanolobus psychrophilus R15	GCA_000306725.1_Methanomicrobia	Na	d__Archaea;p__Halobacteriota;c__Methanosarcinia;o__Methanosarcinales;f__Methanosarcinaceae;g__Methanolobus;s__Methanolobus psychrophilus	p__Euryarchaeota	99.8366	0
GCA_002243045.1_Methanomicrobia	assembly_accession_in_the_genome_name	NA	106	3164721	3052	NCBI	405_0	38	0	0.818686	representative	Euryarchaeota_Cluster_II_Methanomicrobia	non-DPANN	cellular organisms,Archaea,Euryarchaeota,Methanomicrobia,Methanosarcinales,Methanosarcinaceae,Methanolobus,Methanolobus sp. YSF-03	GCA_002243045.1_Methanomicrobia	Na	d__Archaea;p__Halobacteriota;c__Methanosarcinia;o__Methanosarcinales;f__Methanosarcinaceae;g__Methanolobus;s__Methanolobus psychrotolerans	p__Euryarchaeota	99.6732	2.61438
GCA_001577565.1_Methanomicrobia	assembly_accession_in_the_genome_name	NA	145	2654040	2698	NCBI	401_1	38	0	0.760095	representative	Euryarchaeota_Cluster_II_Methanomicrobia	non-DPANN	cellular organisms,Archaea,Euryarchaeota,Methanomicrobia,Methanosarcinales,Methanosarcinaceae,Methanolobus,Methanolobus sp. T82-4	GCA_001577565.1_Methanomicrobia	Na	d__Archaea;p__Halobacteriota;c__Methanosarcinia;o__Methanosarcinales;f__Methanosarcinaceae;g__Methanolobus;s__Methanolobus sp001577565	p__Euryarchaeota	97.3353	0.679739
GCA_002501695.1_Methanomicrobia	assembly_accession_in_the_genome_name	NA	163	2306526	2446	NCBI	1377_0	37	3	0.944181	representative	Euryarchaeota_Cluster_II_Methanomicrobia	non-DPANN	cellular organisms,Archaea,Euryarchaeota,Methanomicrobia,Methanosarcinales,Methanosarcinaceae,Methanolobus,Methanolobus sp. UBA474	GCA_002501695.1_Methanomicrobia	Na	d__Archaea;p__Halobacteriota;c__Methanosarcinia;o__Methanosarcinales;f__Methanosarcinaceae;g__Methanolobus;s__Methanolobus sp002501695	p__Euryarchaeota	96.5686	0.326797
GCA_002508635.1_Methanomicrobia	assembly_accession_in_the_genome_name	NA	201	1971157	2085	NCBI	401_2	32	0	0.927158	representative	Euryarchaeota_Cluster_II_Methanomicrobia	non-DPANN	cellular organisms,Archaea,Euryarchaeota,Methanomicrobia,Methanosarcinales,Methanosarcinaceae,Methanolobus,Methanolobus sp. UBA118	GCA_002508635.1_Methanomicrobia	Na	d__Archaea;p__Halobacteriota;c__Methanosarcinia;o__Methanosarcinales;f__Methanosarcinaceae;g__Methanolobus;s__Methanolobus sp002508635	p__Euryarchaeota	79.6087	0.653595
GCA_000504205.1_Methanomicrobia	assembly_accession_in_the_genome_name	NA	1	3151883	2955	NCBI	407_0	38	0	0.944972	representative	Euryarchaeota_Cluster_II_Methanomicrobia	non-DPANN	cellular organisms,Archaea,Euryarchaeota,Methanomicrobia,Methanosarcinales,Methanosarcinaceae,Methanolobus,Methanolobus tindarius,Methanolobus tindarius DSM 2278	GCA_000504205.1_Methanomicrobia	Na	d__Archaea;p__Halobacteriota;c__Methanosarcinia;o__Methanosarcinales;f__Methanosarcinaceae;g__Methanolobus;s__Methanolobus tindarius	p__Euryarchaeota	99.6732	0
GCA_900100715.1_Methanomicrobia	assembly_accession_in_the_genome_name	NA	20	2947907	2825	NCBI	408_0	38	0	0.946556	representative	Euryarchaeota_Cluster_II_Methanomicrobia	non-DPANN	cellular organisms,Archaea,Euryarchaeota,Methanomicrobia,Methanosarcinales,Methanosarcinaceae,Methanolobus,Methanolobus vulcani	GCA_900100715.1_Methanomicrobia	Na	d__Archaea;p__Halobacteriota;c__Methanosarcinia;o__Methanosarcinales;f__Methanosarcinaceae;g__Methanolobus;s__Methanolobus vulcani	p__Euryarchaeota	99.5098	0
GCA_000328665.1_Methanomicrobia	assembly_accession_in_the_genome_name	NA	2	2714013	2638	NCBI	1378_1	38	0	0.942597	representative	Euryarchaeota_Cluster_II_Methanomicrobia	non-DPANN	cellular organisms,Archaea,Euryarchaeota,Methanomicrobia,Methanosarcinales,Methanosarcinaceae,Methanomethylovorans,Methanomethylovorans hollandica,Methanomethylovorans hollandica DSM 15978	GCA_000328665.1_Methanomicrobia	Na	d__Archaea;p__Halobacteriota;c__Methanosarcinia;o__Methanosarcinales;f__Methanosarcinaceae;g__Methanomethylovorans;s__Methanomethylovorans hollandica	p__Euryarchaeota	99.8366	0.326797
GCA_001896725.1_Methanomicrobia	assembly_accession_in_the_genome_name	NA	53	2181761	2106	NCBI	1379_0	38	0	0.942201	representative	Euryarchaeota_Cluster_II_Methanomicrobia	non-DPANN	cellular organisms,Archaea,Euryarchaeota,Methanomicrobia,Methanosarcinales,Methanosarcinaceae,Methanococcoides,Methanococcoides sp. EBM-47	GCA_001896725.1_Methanomicrobia	Na	d__Archaea;p__Halobacteriota;c__Methanosarcinia;o__Methanosarcinales;f__Methanosarcinaceae;g__Methanomethylovorans;s__Methanomethylovorans sp001896725	p__Euryarchaeota	99.183	0.653595
GCA_002508425.1_Methanomicrobia	assembly_accession_in_the_genome_name	NA	182	2465993	2517	NCBI	1380_0	37	2	0.942597	representative	Euryarchaeota_Cluster_II_Methanomicrobia	non-DPANN	cellular organisms,Archaea,Euryarchaeota,Methanomicrobia,Methanosarcinales,Methanosarcinaceae,unclassified Methanosarcinaceae,Methanosarcinaceae archaeon UBA470	GCA_002508425.1_Methanomicrobia	Na	d__Archaea;p__Halobacteriota;c__Methanosarcinia;o__Methanosarcinales;f__Methanosarcinaceae;g__Methanomethylovorans;s__Methanomethylovorans sp002508425	p__Euryarchaeota	95.2614	2.94118
GCA_000217995.1_Methanomicrobia	assembly_accession_in_the_genome_name	NA	1	2138444	2027	NCBI	415_0	38	1	0.94616	representative	Euryarchaeota_Cluster_II_Methanomicrobia	non-DPANN	cellular organisms,Archaea,Euryarchaeota,Methanomicrobia,Methanosarcinales,Methanosarcinaceae,Methanosalsum,Methanosalsum zhilinae,Methanosalsum zhilinae DSM 4017	GCA_000217995.1_Methanomicrobia	Na	d__Archaea;p__Halobacteriota;c__Methanosarcinia;o__Methanosarcinales;f__Methanosarcinaceae;g__Methanosalsum;s__Methanosalsum zhilinae	p__Euryarchaeota	99.3464	0
GCA_000970025.1_Methanomicrobia	assembly_accession_in_the_genome_name	NA	2	4574907	3834	NCBI	423_3	38	0	0.940222	representative	Euryarchaeota_Cluster_II_Methanomicrobia	non-DPANN	cellular organisms,Archaea,Euryarchaeota,Methanomicrobia,Methanosarcinales,Methanosarcinaceae,Methanosarcina,Methanosarcina barkeri,Methanosarcina barkeri MS	GCA_000970025.1_Methanomicrobia	Na	d__Archaea;p__Halobacteriota;c__Methanosarcinia;o__Methanosarcinales;f__Methanosarcinaceae;g__Methanosarcina;s__Methanosarcina barkeri	p__Euryarchaeota	99.8366	0.326797
GCA_000970305.1_Methanomicrobia	assembly_accession_in_the_genome_name	NA	1	4560446	3766	NCBI	422_3	38	0	0.941409	representative	Euryarchaeota_Cluster_II_Methanomicrobia	non-DPANN	cellular organisms,Archaea,Euryarchaeota,Methanomicrobia,Methanosarcinales,Methanosarcinaceae,Methanosarcina,Methanosarcina barkeri,Methanosarcina barkeri 3	GCA_000970305.1_Methanomicrobia	Na	d__Archaea;p__Halobacteriota;c__Methanosarcinia;o__Methanosarcinales;f__Methanosarcinaceae;g__Methanosarcina;s__Methanosarcina barkeri_A	p__Euryarchaeota	99.183	0.653595
GCA_000969985.1_Methanomicrobia	assembly_accession_in_the_genome_name	NA	2	4907186	4066	NCBI	423_2	38	0	0.938242	representative	Euryarchaeota_Cluster_II_Methanomicrobia	non-DPANN	cellular organisms,Archaea,Euryarchaeota,Methanomicrobia,Methanosarcinales,Methanosarcinaceae,Methanosarcina,Methanosarcina barkeri,Methanosarcina barkeri str. Wiesmoor	GCA_000969985.1_Methanomicrobia	Na	d__Archaea;p__Halobacteriota;c__Methanosarcinia;o__Methanosarcinales;f__Methanosarcinaceae;g__Methanosarcina;s__Methanosarcina barkeri_B	p__Euryarchaeota	99.8366	0.653595
GCA_001304615.1_Methanomicrobia	assembly_accession_in_the_genome_name	NA	74	3268085	2876	NCBI	425_2	38	0	0.93943	representative	Euryarchaeota_Cluster_II_Methanomicrobia	non-DPANN	cellular organisms,Archaea,Euryarchaeota,Methanomicrobia,Methanosarcinales,Methanosarcinaceae,Methanosarcina,Methanosarcina flavescens	GCA_001304615.1_Methanomicrobia	Na	d__Archaea;p__Halobacteriota;c__Methanosarcinia;o__Methanosarcinales;f__Methanosarcinaceae;g__Methanosarcina;s__Methanosarcina flavescens	p__Euryarchaeota	99.8366	0.326797
GCA_000970285.1_Methanomicrobia	assembly_accession_in_the_genome_name	NA	1	5018607	4415	NCBI	431_1	38	0	0.941805	representative	Euryarchaeota_Cluster_II_Methanomicrobia	non-DPANN	cellular organisms,Archaea,Euryarchaeota,Methanomicrobia,Methanosarcinales,Methanosarcinaceae,Methanosarcina,Methanosarcina horonobensis,Methanosarcina horonobensis HB-1 = JCM 15518	GCA_000970285.1_Methanomicrobia	Na	d__Archaea;p__Halobacteriota;c__Methanosarcinia;o__Methanosarcinales;f__Methanosarcinaceae;g__Methanosarcina;s__Methanosarcina horonobensis	p__Euryarchaeota	100	0
GCA_000970265.1_Methanomicrobia	assembly_accession_in_the_genome_name	NA	1	4139808	3469	NCBI	428_2	38	1	0.942597	representative	Euryarchaeota_Cluster_II_Methanomicrobia	non-DPANN	cellular organisms,Archaea,Euryarchaeota,Methanomicrobia,Methanosarcinales,Methanosarcinaceae,Methanosarcina,Methanosarcina lacustris,Methanosarcina lacustris Z-7289	GCA_000970265.1_Methanomicrobia	Na	d__Archaea;p__Halobacteriota;c__Methanosarcinia;o__Methanosarcinales;f__Methanosarcinaceae;g__Methanosarcina;s__Methanosarcina lacustris	p__Euryarchaeota	99.183	0
GCA_002507065.1_Methanomicrobia	assembly_accession_in_the_genome_name	NA	160	3680695	3212	NCBI	432_1	38	0	0.935867	representative	Euryarchaeota_Cluster_II_Methanomicrobia	non-DPANN	cellular organisms,Archaea,Euryarchaeota,Methanomicrobia,Methanosarcinales,Methanosarcinaceae,Methanosarcina,Methanosarcina mazei	GCA_002507065.1_Methanomicrobia	Na	d__Archaea;p__Halobacteriota;c__Methanosarcinia;o__Methanosarcinales;f__Methanosarcinaceae;g__Methanosarcina;s__Methanosarcina mazei	p__Euryarchaeota	98.6928	0.653595
GCA_000970145.1_Methanomicrobia	assembly_accession_in_the_genome_name	NA	1	5427890	4706	NCBI	429_1	38	0	0.940222	representative	Euryarchaeota_Cluster_II_Methanomicrobia	non-DPANN	cellular organisms,Archaea,Euryarchaeota,Methanomicrobia,Methanosarcinales,Methanosarcinaceae,Methanosarcina,Methanosarcina siciliae,Methanosarcina siciliae C2J	GCA_000970145.1_Methanomicrobia	Na	d__Archaea;p__Halobacteriota;c__Methanosarcinia;o__Methanosarcinales;f__Methanosarcinaceae;g__Methanosarcina;s__Methanosarcina siciliae	p__Euryarchaeota	99.8366	0.653595
GCA_000970005.1_Methanomicrobia	assembly_accession_in_the_genome_name	NA	1	3914091	3449	NCBI	427_1	38	0	0.940222	representative	Euryarchaeota_Cluster_II_Methanomicrobia	non-DPANN	cellular organisms,Archaea,Euryarchaeota,Methanomicrobia,Methanosarcinales,Methanosarcinaceae,Methanosarcina,Methanosarcina sp. WH1	GCA_000970005.1_Methanomicrobia	Na	d__Archaea;p__Halobacteriota;c__Methanosarcinia;o__Methanosarcinales;f__Methanosarcinaceae;g__Methanosarcina;s__Methanosarcina sp000969965	p__Euryarchaeota	99.8366	0
GCA_000979425.1_Methanomicrobia	assembly_accession_in_the_genome_name	NA	92	4083606	3477	NCBI	428_1	38	0	0.941805	representative	Euryarchaeota_Cluster_II_Methanomicrobia	non-DPANN	cellular organisms,Archaea,Euryarchaeota,Methanomicrobia,Methanosarcinales,Methanosarcinaceae,Methanosarcina,Methanosarcina sp. 2.H.T.1A.3	GCA_000979425.1_Methanomicrobia	Na	d__Archaea;p__Halobacteriota;c__Methanosarcinia;o__Methanosarcinales;f__Methanosarcinaceae;g__Methanosarcina;s__Methanosarcina sp000979455	p__Euryarchaeota	99.8366	0.326797
GCA_001714685.2_Methanomicrobia	assembly_accession_in_the_genome_name	NA	342	4291352	3750	NCBI	420_0	38	2	0.942201	representative	Euryarchaeota_Cluster_II_Methanomicrobia	non-DPANN	cellular organisms,Archaea,Euryarchaeota,Methanomicrobia,Methanosarcinales,Methanosarcinaceae,Methanosarcina,Methanosarcina sp. Ant1	GCA_001714685.2_Methanomicrobia	Na	d__Archaea;p__Halobacteriota;c__Methanosarcinia;o__Methanosarcinales;f__Methanosarcinaceae;g__Methanosarcina;s__Methanosarcina sp001714685	p__Euryarchaeota	99.8366	3.26797
GCA_002495725.1_Methanomicrobia	assembly_accession_in_the_genome_name	NA	35	3696086	3115	NCBI	421_1	37	0	0.941805	representative	Euryarchaeota_Cluster_II_Methanomicrobia	non-DPANN	cellular organisms,Archaea,Euryarchaeota,Methanomicrobia,Methanosarcinales,Methanosarcinaceae,Methanosarcina,Methanosarcina sp. UBA411	GCA_002495725.1_Methanomicrobia	Na	d__Archaea;p__Halobacteriota;c__Methanosarcinia;o__Methanosarcinales;f__Methanosarcinaceae;g__Methanosarcina;s__Methanosarcina sp002496565	p__Euryarchaeota	96.8954	0.980392
GCA_002494845.1_Methanomicrobia	assembly_accession_in_the_genome_name	NA	20	3046503	2578	NCBI	426_1	38	0	0.940222	representative	Euryarchaeota_Cluster_II_Methanomicrobia	non-DPANN	cellular organisms,Archaea,Euryarchaeota,Methanomicrobia,Methanosarcinales,Methanosarcinaceae,Methanosarcina,Methanosarcina sp. UBA43	GCA_002494845.1_Methanomicrobia	Na	d__Archaea;p__Halobacteriota;c__Methanosarcinia;o__Methanosarcinales;f__Methanosarcinaceae;g__Methanosarcina;s__Methanosarcina sp002499445	p__Euryarchaeota	99.8366	0.326797
GCA_002505485.1_Methanomicrobia	assembly_accession_in_the_genome_name	NA	137	3816059	3346	NCBI	424_0	37	1	0.940222	representative	Euryarchaeota_Cluster_II_Methanomicrobia	non-DPANN	cellular organisms,Archaea,Euryarchaeota,Methanomicrobia,Methanosarcinales,Methanosarcinaceae,Methanosarcina,Methanosarcina sp. UBA5	GCA_002505485.1_Methanomicrobia	Na	d__Archaea;p__Halobacteriota;c__Methanosarcinia;o__Methanosarcinales;f__Methanosarcinaceae;g__Methanosarcina;s__Methanosarcina sp002505485	p__Euryarchaeota	98.6928	0.326797
GCA_003164755.1_Methanomicrobia	assembly_accession_in_the_genome_name	NA	124	3468491	3049	NCBI	419_2	38	0	0.940618	representative	Euryarchaeota_Cluster_II_Methanomicrobia	non-DPANN	cellular organisms,Archaea,Euryarchaeota,Methanomicrobia,Methanosarcinales,Methanosarcinaceae,Methanosarcina,Methanosarcina sp.	GCA_003164755.1_Methanomicrobia	Na	d__Archaea;p__Halobacteriota;c__Methanosarcinia;o__Methanosarcinales;f__Methanosarcinaceae;g__Methanosarcina;s__Methanosarcina sp003164755	p__Euryarchaeota	97.3856	0
GCA_002287235.1_Methanomicrobia	assembly_accession_in_the_genome_name	NA	559	5088600	4428	NCBI	422_1	38	0	0.940222	representative	Euryarchaeota_Cluster_II_Methanomicrobia	non-DPANN	cellular organisms,Archaea,Euryarchaeota,Methanomicrobia,Methanosarcinales,Methanosarcinaceae,Methanosarcina,Methanosarcina spelaei	GCA_002287235.1_Methanomicrobia	Na	d__Archaea;p__Halobacteriota;c__Methanosarcinia;o__Methanosarcinales;f__Methanosarcinaceae;g__Methanosarcina;s__Methanosarcina spelaei	p__Euryarchaeota	99.8366	0.653595
GCA_000969885.1_Methanomicrobia	assembly_accession_in_the_genome_name	NA	1	3127379	2712	NCBI	425_1	38	0	0.941013	representative	Euryarchaeota_Cluster_II_Methanomicrobia	non-DPANN	cellular organisms,Archaea,Euryarchaeota,Methanomicrobia,Methanosarcinales,Methanosarcinaceae,Methanosarcina,Methanosarcina thermophila,Methanosarcina thermophila TM-1	GCA_000969885.1_Methanomicrobia	Na	d__Archaea;p__Halobacteriota;c__Methanosarcinia;o__Methanosarcinales;f__Methanosarcinaceae;g__Methanosarcina;s__Methanosarcina thermophila	p__Euryarchaeota	99.8366	0.653595
GCA_000969945.1_Methanomicrobia	assembly_accession_in_the_genome_name	NA	2	4553495	3737	NCBI	423_1	38	0	0.941805	representative	Euryarchaeota_Cluster_II_Methanomicrobia	non-DPANN	cellular organisms,Archaea,Euryarchaeota,Methanomicrobia,Methanosarcinales,Methanosarcinaceae,Methanosarcina,Methanosarcina sp. Kolksee	GCA_000969945.1_Methanomicrobia	Na	d__Archaea;p__Halobacteriota;c__Methanosarcinia;o__Methanosarcinales;f__Methanosarcinaceae;g__Methanosarcina;s__Methanosarcina vacuolata	p__Euryarchaeota	99.3464	0
GCA_000970045.1_Methanomicrobia	assembly_accession_in_the_genome_name	NA	1	4211468	3520	NCBI	433_0	38	0	0.942993	representative	Euryarchaeota_Cluster_II_Methanomicrobia	non-DPANN	cellular organisms,Archaea,Euryarchaeota,Methanomicrobia,Methanosarcinales,Methanosarcinaceae,Methanosarcina,Methanosarcina sp. MTP4	GCA_000970045.1_Methanomicrobia	Na	d__Archaea;p__Halobacteriota;c__Methanosarcinia;o__Methanosarcinales;f__Methanosarcinaceae;g__MTP4;s__MTP4 sp000970045	p__Euryarchaeota	99.8366	0
GCA_003162615.1_Methanomicrobia	assembly_accession_in_the_genome_name	NA	216	2716163	3020	NCBI	1430_1	37	2	0.928741	representative	Euryarchaeota_Cluster_II_Methanomicrobia	non-DPANN	cellular organisms,Archaea,Euryarchaeota,Methanomicrobia,Methanosarcinales,Methanosaetaceae,Methanothrix,Methanothrix sp.	GCA_003162615.1_Methanomicrobia	Na	d__Archaea;p__Halobacteriota;c__Methanosarcinia;o__Methanotrichales;f__Methanotrichaceae;g__Fen-7;s__Fen-7 sp003162615	p__Euryarchaeota	95.3595	0
GCA_002503085.1_Methanomicrobia	assembly_accession_in_the_genome_name	NA	144	2508527	2482	NCBI	1367_1	37	1	0.934679	representative	Euryarchaeota_Cluster_II_Methanomicrobia	non-DPANN	cellular organisms,Archaea,Euryarchaeota,Methanomicrobia,Methanosarcinales,Methanosaetaceae,Methanothrix,Methanosaeta harundinacea	GCA_002503085.1_Methanomicrobia	Na	d__Archaea;p__Halobacteriota;c__Methanosarcinia;o__Methanotrichales;f__Methanotrichaceae;g__Methanothrix_A;s__Methanothrix_A harundinacea_A	p__Euryarchaeota	98.8487	1.97368
GCA_002506535.1_Methanomicrobia	assembly_accession_in_the_genome_name	NA	25	2342380	2292	NCBI	1369_1	37	0	0.934283	representative	Euryarchaeota_Cluster_II_Methanomicrobia	non-DPANN	cellular organisms,Archaea,Euryarchaeota,Methanomicrobia,Methanosarcinales,Methanosaetaceae,Methanothrix,Methanosaeta harundinacea	GCA_002506535.1_Methanomicrobia	Na	d__Archaea;p__Halobacteriota;c__Methanosarcinia;o__Methanotrichales;f__Methanotrichaceae;g__Methanothrix_A;s__Methanothrix_A harundinacea_B	p__Euryarchaeota	99.3421	0.657895
GCA_001508615.1_Methanomicrobia	assembly_accession_in_the_genome_name	NA	67	2259086	2309	NCBI	1368_1	38	0	0.934679	representative	Euryarchaeota_Cluster_II_Methanomicrobia	non-DPANN	cellular organisms,Archaea,Euryarchaeota,Methanomicrobia,Methanosarcinales,Methanosaetaceae,Methanothrix,Methanosaeta harundinacea	GCA_001508615.1_Methanomicrobia	Na	d__Archaea;p__Halobacteriota;c__Methanosarcinia;o__Methanotrichales;f__Methanotrichaceae;g__Methanothrix_A;s__Methanothrix_A harundinacea_D	p__Euryarchaeota	96.0526	0
GCA_000235565.1_Methanomicrobia	assembly_accession_in_the_genome_name	NA	2	2571034	2481	NCBI	1370_2	38	0	0.933492	representative	Euryarchaeota_Cluster_II_Methanomicrobia	non-DPANN	cellular organisms,Archaea,Euryarchaeota,Methanomicrobia,Methanosarcinales,Methanosaetaceae,Methanothrix,Methanosaeta harundinacea,Methanosaeta harundinacea 6Ac	GCA_000235565.1_Methanomicrobia	Na	d__Archaea;p__Halobacteriota;c__Methanosarcinia;o__Methanotrichales;f__Methanotrichaceae;g__Methanothrix_A;s__Methanothrix_A harundinacea_E	p__Euryarchaeota	100	0
GCA_001602645.1_Methanomicrobia	assembly_accession_in_the_genome_name	NA	85	2608796	2585	NCBI	1370_1	38	0	0.934283	representative	Euryarchaeota_Cluster_II_Methanomicrobia	non-DPANN	cellular organisms,Archaea,Euryarchaeota,Methanomicrobia,Methanosarcinales,unclassified Methanosarcinales,Methanosarcinales archaeon Methan_01	GCA_001602645.1_Methanomicrobia	Na	d__Archaea;p__Halobacteriota;c__Methanosarcinia;o__Methanotrichales;f__Methanotrichaceae;g__Methanothrix_A;s__Methanothrix_A sp001602645	p__Euryarchaeota	99.3421	0
GCA_000014945.1_Methanomicrobia	assembly_accession_in_the_genome_name	NA	1	1879471	1810	NCBI	1382_0	38	0	0.921219	representative	Euryarchaeota_Cluster_II_Methanomicrobia	non-DPANN	cellular organisms,Archaea,Euryarchaeota,Methanomicrobia,Methanosarcinales,Methanosaetaceae,Methanothrix,Methanothrix thermoacetophila,Methanothrix thermoacetophila PT	GCA_000014945.1_Methanomicrobia	Na	d__Archaea;p__Halobacteriota;c__Methanosarcinia;o__Methanotrichales;f__Methanotrichaceae;g__Methanothrix_B;s__Methanothrix_B thermoacetophila	p__Euryarchaeota	100	0
GCA_002496465.1_Methanomicrobia	assembly_accession_in_the_genome_name	NA	142	2572117	2674	NCBI	1432_1	38	0	0.927949	representative	Euryarchaeota_Cluster_II_Methanomicrobia	non-DPANN	cellular organisms,Archaea,Euryarchaeota,Methanomicrobia,Methanosarcinales,Methanosaetaceae,Methanothrix,Methanosaeta sp. UBA356	GCA_002496465.1_Methanomicrobia	Na	d__Archaea;p__Halobacteriota;c__Methanosarcinia;o__Methanotrichales;f__Methanotrichaceae;g__Methanothrix;s__Methanothrix soehngenii	p__Euryarchaeota	97.0588	0.653595
GCA_002256595.1_Methanomicrobia	assembly_accession_in_the_genome_name	NA	252	1471312	1734	NCBI	1433_1	34	1	0.927949	representative	Euryarchaeota_Cluster_II_Methanomicrobia	non-DPANN	cellular organisms,Archaea,Euryarchaeota,Methanomicrobia,Methanosarcinales,Methanosaetaceae,Methanothrix,Methanosaeta sp. NSP1	GCA_002256595.1_Methanomicrobia	Na	d__Archaea;p__Halobacteriota;c__Methanosarcinia;o__Methanotrichales;f__Methanotrichaceae;g__Methanothrix;s__Methanothrix sp002256595	p__Euryarchaeota	80.5556	0
GCA_002506335.1_Methanomicrobia	assembly_accession_in_the_genome_name	NA	122	2412234	2856	NCBI	1431_0	38	0	0.927158	representative	Euryarchaeota_Cluster_II_Methanomicrobia	non-DPANN	cellular organisms,Archaea,Euryarchaeota,Methanomicrobia,Methanosarcinales,Methanosaetaceae,Methanothrix,Methanosaeta sp. UBA114	GCA_002506335.1_Methanomicrobia	Na	d__Archaea;p__Halobacteriota;c__Methanosarcinia;o__Methanotrichales;f__Methanotrichaceae;g__UBA114;s__UBA114 sp002506335	p__Euryarchaeota	98.366	0.653595
GCA_002501765.1_Methanomicrobia	assembly_accession_in_the_genome_name	NA	157	1808468	1910	NCBI	1710_0	37	0	0.929137	representative	Euryarchaeota_Cluster_II_Methanomicrobia	non-DPANN	cellular organisms,Archaea,Euryarchaeota,Methanomicrobia,Methanosarcinales,Methanosaetaceae,Methanothrix,Methanosaeta sp. UBA204	GCA_002501765.1_Methanomicrobia	Na	d__Archaea;p__Halobacteriota;c__Methanosarcinia;o__Methanotrichales;f__Methanotrichaceae;g__UBA204;s__UBA204 sp002501765	p__Euryarchaeota	96.2171	0.657895
GCA_001766815.1_Methanomicrobia	assembly_accession_in_the_genome_name	NA	10	1666081	1763	NCBI	1424_0	36	0	0.501188	representative	Euryarchaeota_Cluster_II_Methanomicrobia	non-DPANN	cellular organisms,Archaea,Euryarchaeota,Methanomicrobia,Methanosarcinales,unclassified Methanosarcinales,ANME-2 cluster,Candidatus Syntrophoarchaeum,Candidatus Syntrophoarchaeum caldarius	GCA_001766815.1_Methanomicrobia	Na	d__Archaea;p__Halobacteriota;c__Syntropharchaeia;o__Syntropharchaeales;f__Syntropharchaeaceae;g__Syntropharchaeum_A;s__Syntropharchaeum_A caldarius	p__Euryarchaeota	96.0784	0.326797
GCA_001766825.1_Methanomicrobia	assembly_accession_in_the_genome_name	NA	16	1456963	1571	NCBI	1425_0	33	0	0.502375	representative	Euryarchaeota_Cluster_II_Methanomicrobia	non-DPANN	cellular organisms,Archaea,Euryarchaeota,Methanomicrobia,Methanosarcinales,unclassified Methanosarcinales,ANME-2 cluster,Candidatus Syntrophoarchaeum,Candidatus Syntrophoarchaeum butanivorans	GCA_001766825.1_Methanomicrobia	Na	d__Archaea;p__Halobacteriota;c__Syntropharchaeia;o__Syntropharchaeales;f__Syntropharchaeaceae;g__Syntropharchaeum;s__Syntropharchaeum butanivorans	p__Euryarchaeota	88.8889	0.980392
GCA_003229935.1_unclassified_Euryarchaeota	assembly_accession_in_the_genome_name	NA	227	1749358	2119	NCBI	928_0	36	1	0.933096	representative	Euryarchaeota_Cluster_I_Hydrothermarchaeota	non-DPANN	cellular organisms,Archaea,Euryarchaeota,unclassified Euryarchaeota,unclassified Euryarchaeota (miscellaneous),Euryarchaeota archaeon	GCA_003229935.1_unclassified_Euryarchaeota	Na	d__Archaea;p__Hydrothermarchaeota;c__Hydrothermarchaeia;o__Hydrothermarchaeales;f__BMS3B;g__BMS3B;s__BMS3B sp003229935	k__Archaea	92.5234	0.934579
GCA_002011125.1_unclassified_Euryarchaeota	assembly_accession_in_the_genome_name	NA	22	2062134	2279	NCBI	36_0	38	0	0.941409	representative	Euryarchaeota_Cluster_I_Hydrothermarchaeota	non-DPANN	cellular organisms,Archaea,Euryarchaeota,unclassified Euryarchaeota,Marine benthic group (Euryarchaeota),Candidatus Hydrothermarchaeota,Candidatus Hydrothermarchaeota archaeon JdFR-18	GCA_002011125.1_unclassified_Euryarchaeota	Na	d__Archaea;p__Hydrothermarchaeota;c__Hydrothermarchaeia;o__Hydrothermarchaeales;f__Hydrothermarchaeaceae;g__Hydrothermarchaeum;s__Hydrothermarchaeum profundi	k__Archaea	98.1308	1.86916
GCA_002494495.1_Methanobacteria	assembly_accession_in_the_genome_name	NA	17	1861827	1935	NCBI	2187_1	38	0	0.806413	representative	Euryarchaeota_Cluster_I_Methanobacteria	non-DPANN	cellular organisms,Archaea,Euryarchaeota,Methanobacteria,Methanobacteriales,Methanobacteriaceae,Methanobacterium,Methanobacterium sp. UBA294	GCA_002494495.1_Methanobacteria	Na	d__Archaea;p__Methanobacteriota;c__Methanobacteria;o__Methanobacteriales;f__Methanobacteriaceae;g__Methanobacterium_A;s__Methanobacterium_A sp002494495	p__Euryarchaeota	97.5579	0
GCA_002495625.1_Methanobacteria	assembly_accession_in_the_genome_name	NA	13	2450193	2520	NCBI	2188_1	38	0	0.948931	representative	Euryarchaeota_Cluster_I_Methanobacteria	non-DPANN	cellular organisms,Archaea,Euryarchaeota,Methanobacteria,Methanobacteriales,Methanobacteriaceae,Methanobacterium,Methanobacterium sp. UBA375	GCA_002495625.1_Methanobacteria	Na	d__Archaea;p__Methanobacteriota;c__Methanobacteria;o__Methanobacteriales;f__Methanobacteriaceae;g__Methanobacterium_A;s__Methanobacterium_A sp002495625	p__Euryarchaeota	99.9385	0
GCA_002502855.1_Methanobacteria	assembly_accession_in_the_genome_name	NA	54	2118924	2398	NCBI	2188_2	37	1	0.949327	representative	Euryarchaeota_Cluster_I_Methanobacteria	non-DPANN	cellular organisms,Archaea,Euryarchaeota,Methanobacteria,Methanobacteriales,Methanobacteriaceae,Methanobacterium,Methanobacterium sp. UBA279	GCA_002502855.1_Methanobacteria	Na	d__Archaea;p__Methanobacteriota;c__Methanobacteria;o__Methanobacteriales;f__Methanobacteriaceae;g__Methanobacterium_A;s__Methanobacterium_A sp002502855	p__Euryarchaeota	96.9846	0
GCA_003166335.1_Methanobacteria	assembly_accession_in_the_genome_name	NA	126	2488520	2712	NCBI	2185_1	38	1	0.942993	representative	Euryarchaeota_Cluster_I_Methanobacteria	non-DPANN	cellular organisms,Archaea,Euryarchaeota,Methanobacteria,Methanobacteriales,Methanobacteriaceae,Methanobacterium,Methanobacterium sp.	GCA_003166335.1_Methanobacteria	Na	d__Archaea;p__Methanobacteriota;c__Methanobacteria;o__Methanobacteriales;f__Methanobacteriaceae;g__Methanobacterium_A;s__Methanobacterium_A sp003166335	p__Euryarchaeota	100	0
GCA_003202615.1_Methanobacteria	assembly_accession_in_the_genome_name	NA	768	1959334	2047	NCBI	2194_2	37	0	0.816706	representative	Euryarchaeota_Cluster_I_Methanobacteria	non-DPANN	cellular organisms,Archaea,Euryarchaeota,Methanobacteria,Methanobacteriales,Methanobacteriaceae,Methanobacterium,Methanobacterium sp.	GCA_003202615.1_Methanobacteria	Na	d__Archaea;p__Methanobacteriota;c__Methanobacteria;o__Methanobacteriales;f__Methanobacteriaceae;g__Methanobacterium_B;s__	p__Euryarchaeota	93.2	0.4
GCA_000191585.1_Methanobacteria	assembly_accession_in_the_genome_name	NA	1	2583753	2522	NCBI	2146_0	38	0	0.947743	representative	Euryarchaeota_Cluster_I_Methanobacteria	non-DPANN	cellular organisms,Archaea,Euryarchaeota,Methanobacteria,Methanobacteriales,Methanobacteriaceae,Methanobacterium,Methanobacterium lacus	GCA_000191585.1_Methanobacteria	Na	d__Archaea;p__Methanobacteriota;c__Methanobacteria;o__Methanobacteriales;f__Methanobacteriaceae;g__Methanobacterium_B;s__Methanobacterium_B lacus	p__Euryarchaeota	99.2	0
GCA_000744455.1_Methanobacteria	assembly_accession_in_the_genome_name	NA	1	2490725	2622	NCBI	2194_1	37	0	0.943389	representative	Euryarchaeota_Cluster_I_Methanobacteria	non-DPANN	cellular organisms,Archaea,Euryarchaeota,Methanobacteria,Methanobacteriales,Methanobacteriaceae,Methanobacterium,Methanobacterium sp. SMA-27	GCA_000744455.1_Methanobacteria	Na	d__Archaea;p__Methanobacteriota;c__Methanobacteria;o__Methanobacteriales;f__Methanobacteriaceae;g__Methanobacterium_B;s__Methanobacterium_B sp000744455	p__Euryarchaeota	98.4	0.8
GCA_003151535.1_Methanobacteria	assembly_accession_in_the_genome_name	NA	147	3163878	3735	NCBI	2197_0	36	1	0.874901	representative	Euryarchaeota_Cluster_I_Methanobacteria	non-DPANN	cellular organisms,Archaea,Euryarchaeota,Methanobacteria,Methanobacteriales,Methanobacteriaceae,Methanobacterium,Methanobacterium sp.	GCA_003151535.1_Methanobacteria	Na	d__Archaea;p__Methanobacteriota;c__Methanobacteria;o__Methanobacteriales;f__Methanobacteriaceae;g__Methanobacterium_B;s__Methanobacterium_B sp003151535	p__Euryarchaeota	94.8912	2.96
GCA_003158115.1_Methanobacteria	assembly_accession_in_the_genome_name	NA	109	2293092	2469	NCBI	2196_1	37	1	0.943389	representative	Euryarchaeota_Cluster_I_Methanobacteria	non-DPANN	cellular organisms,Archaea,Euryarchaeota,Methanobacteria,Methanobacteriales,Methanobacteriaceae,Methanobacterium,Methanobacterium sp.	GCA_003158115.1_Methanobacteria	Na	d__Archaea;p__Methanobacteriota;c__Methanobacteria;o__Methanobacteriales;f__Methanobacteriaceae;g__Methanobacterium_B;s__Methanobacterium_B sp003158115	p__Euryarchaeota	95.7333	0.8
GCA_900095295.1_Methanobacteria	assembly_accession_in_the_genome_name	NA	2	2469575	2345	NCBI	2200_1	37	0	0.946952	representative	Euryarchaeota_Cluster_I_Methanobacteria	non-DPANN	cellular organisms,Archaea,Euryarchaeota,Methanobacteria,Methanobacteriales,Methanobacteriaceae,Methanobacterium,Methanobacterium congolense	GCA_900095295.1_Methanobacteria	Na	d__Archaea;p__Methanobacteriota;c__Methanobacteria;o__Methanobacteriales;f__Methanobacteriaceae;g__Methanobacterium_C;s__Methanobacterium_C congolense	p__Euryarchaeota	99.7333	0
GCA_000214725.1_Methanobacteria	assembly_accession_in_the_genome_name	NA	1	2546541	2451	NCBI	2202_0	37	0	0.949327	representative	Euryarchaeota_Cluster_I_Methanobacteria	non-DPANN	cellular organisms,Archaea,Euryarchaeota,Methanobacteria,Methanobacteriales,Methanobacteriaceae,Methanobacterium,Methanobacterium paludis	GCA_000214725.1_Methanobacteria	Na	d__Archaea;p__Methanobacteriota;c__Methanobacteria;o__Methanobacteriales;f__Methanobacteriaceae;g__Methanobacterium_C;s__Methanobacterium_C paludis	p__Euryarchaeota	99.7333	0.8
GCA_002495365.1_Methanobacteria	assembly_accession_in_the_genome_name	NA	20	2086953	1960	NCBI	2201_1	38	0	0.948139	representative	Euryarchaeota_Cluster_I_Methanobacteria	non-DPANN	cellular organisms,Archaea,Euryarchaeota,Methanobacteria,Methanobacteriales,Methanobacteriaceae,Methanobacterium,Methanobacterium sp. UBA405	GCA_002495365.1_Methanobacteria	Na	d__Archaea;p__Methanobacteriota;c__Methanobacteria;o__Methanobacteriales;f__Methanobacteriaceae;g__Methanobacterium_C;s__Methanobacterium_C sp002498385	p__Euryarchaeota	99.2	0.8
GCA_002287175.1_Methanobacteria	assembly_accession_in_the_genome_name	NA	41	3466370	3334	NCBI	2198_1	38	0	0.947743	representative	Euryarchaeota_Cluster_I_Methanobacteria	non-DPANN	cellular organisms,Archaea,Euryarchaeota,Methanobacteria,Methanobacteriales,Methanobacteriaceae,Methanobacterium,Methanobacterium bryantii	GCA_002287175.1_Methanobacteria	Na	d__Archaea;p__Methanobacteriota;c__Methanobacteria;o__Methanobacteriales;f__Methanobacteriaceae;g__Methanobacterium_D;s__Methanobacterium_D bryantii	p__Euryarchaeota	99.2	1.06667
GCA_002494885.1_Methanobacteria	assembly_accession_in_the_genome_name	NA	9	2266768	2382	NCBI	2144_0	37	1	0.949723	representative	Euryarchaeota_Cluster_I_Methanobacteria	non-DPANN	cellular organisms,Archaea,Euryarchaeota,Methanobacteria,Methanobacteriales,Methanobacteriaceae,Methanobacterium,Methanobacterium sp. UBA44	GCA_002494885.1_Methanobacteria	Na	d__Archaea;p__Methanobacteriota;c__Methanobacteria;o__Methanobacteriales;f__Methanobacteriaceae;g__Methanobacterium_D;s__Methanobacterium_D sp002494885	p__Euryarchaeota	98.4	0
GCA_002505765.1_Methanobacteria	assembly_accession_in_the_genome_name	NA	72	2273801	2348	NCBI	2145_0	37	1	0.948535	representative	Euryarchaeota_Cluster_I_Methanobacteria	non-DPANN	cellular organisms,Archaea,Euryarchaeota,Methanobacteria,Methanobacteriales,Methanobacteriaceae,Methanobacterium,Methanobacterium sp. UBA176	GCA_002505765.1_Methanobacteria	Na	d__Archaea;p__Methanobacteriota;c__Methanobacteria;o__Methanobacteriales;f__Methanobacteriaceae;g__Methanobacterium_D;s__Methanobacterium_D sp002505765	p__Euryarchaeota	99.2	0
GCA_000745485.1_Methanobacteria	assembly_accession_in_the_genome_name	NA	13	3369555	3287	NCBI	2198_2	38	0	0.945764	representative	Euryarchaeota_Cluster_I_Methanobacteria	non-DPANN	cellular organisms,Archaea,Euryarchaeota,Methanobacteria,Methanobacteriales,Methanobacteriaceae,Methanobacterium,Methanobacterium veterum	GCA_000745485.1_Methanobacteria	Na	d__Archaea;p__Methanobacteriota;c__Methanobacteria;o__Methanobacteriales;f__Methanobacteriaceae;g__Methanobacterium_D;s__Methanobacterium_D veterum	p__Euryarchaeota	99.2	0.8
GCA_000762265.1_Methanobacteria	assembly_accession_in_the_genome_name	NA	1	2449987	2403	NCBI	2190_1	38	0	0.951702	representative	Euryarchaeota_Cluster_I_Methanobacteria	non-DPANN	cellular organisms,Archaea,Euryarchaeota,Methanobacteria,Methanobacteriales,Methanobacteriaceae,Methanobacterium,Methanobacterium formicicum	GCA_000762265.1_Methanobacteria	Na	d__Archaea;p__Methanobacteriota;c__Methanobacteria;o__Methanobacteriales;f__Methanobacteriaceae;g__Methanobacterium;s__Methanobacterium formicicum	p__Euryarchaeota	100	0
GCA_000302455.1_Methanobacteria	assembly_accession_in_the_genome_name	NA	28	2684267	2536	NCBI	2192_0	38	0	0.952098	representative	Euryarchaeota_Cluster_I_Methanobacteria	non-DPANN	cellular organisms,Archaea,Euryarchaeota,Methanobacteria,Methanobacteriales,Methanobacteriaceae,Methanobacterium,Methanobacterium formicicum,Methanobacterium formicicum DSM 3637	GCA_000302455.1_Methanobacteria	Na	d__Archaea;p__Methanobacteriota;c__Methanobacteria;o__Methanobacteriales;f__Methanobacteriaceae;g__Methanobacterium;s__Methanobacterium formicicum_A	p__Euryarchaeota	98.9333	0
GCA_000499765.1_Methanobacteria	assembly_accession_in_the_genome_name	NA	1	2029766	2022	NCBI	2190_2	38	1	0.947348	representative	Euryarchaeota_Cluster_I_Methanobacteria	non-DPANN	cellular organisms,Archaea,Euryarchaeota,Methanobacteria,Methanobacteriales,Methanobacteriaceae,Methanobacterium,Methanobacterium sp. MB1	GCA_000499765.1_Methanobacteria	Na	d__Archaea;p__Methanobacteriota;c__Methanobacteria;o__Methanobacteriales;f__Methanobacteriaceae;g__Methanobacterium;s__Methanobacterium sp000499765	p__Euryarchaeota	98.1333	0
GCA_002503005.1_Methanobacteria	assembly_accession_in_the_genome_name	NA	54	2032588	2001	NCBI	2189_1	32	2	0.793349	representative	Euryarchaeota_Cluster_I_Methanobacteria	non-DPANN	cellular organisms,Archaea,Euryarchaeota,Methanobacteria,Methanobacteriales,Methanobacteriaceae,Methanobacterium,Methanobacterium sp. UBA380	GCA_002503005.1_Methanobacteria	Na	d__Archaea;p__Methanobacteriota;c__Methanobacteria;o__Methanobacteriales;f__Methanobacteriaceae;g__Methanobacterium;s__Methanobacterium sp002496805	p__Euryarchaeota	91.0656	1.6
GCA_002813695.1_Methanobacteria	assembly_accession_in_the_genome_name	NA	1	2515817	2438	NCBI	2191_1	38	0	0.952098	representative	Euryarchaeota_Cluster_I_Methanobacteria	non-DPANN	cellular organisms,Archaea,Euryarchaeota,Methanobacteria,Methanobacteriales,Methanobacteriaceae,Methanobacterium,Methanobacterium subterraneum	GCA_002813695.1_Methanobacteria	Na	d__Archaea;p__Methanobacteriota;c__Methanobacteria;o__Methanobacteriales;f__Methanobacteriaceae;g__Methanobacterium;s__Methanobacterium subterraneum	p__Euryarchaeota	98.9333	0
GCA_900109595.1_Methanobacteria	assembly_accession_in_the_genome_name	NA	20	1864477	1897	NCBI	2177_1	38	0	0.944181	representative	Euryarchaeota_Cluster_I_Methanobacteria	non-DPANN	cellular organisms,Archaea,Euryarchaeota,Methanobacteria,Methanobacteriales,Methanobacteriaceae,Methanobrevibacter,Methanobrevibacter gottschalkii	GCA_900109595.1_Methanobacteria	Na	d__Archaea;p__Methanobacteriota;c__Methanobacteria;o__Methanobacteriales;f__Methanobacteriaceae;g__Methanobrevibacter_A;s__Methanobrevibacter_A gottschalkii	p__Euryarchaeota	100	0
GCA_001477655.1_Methanobacteria	assembly_accession_in_the_genome_name	NA	1	2543538	2316	NCBI	2174_0	38	0	0.945368	representative	Euryarchaeota_Cluster_I_Methanobacteria	non-DPANN	cellular organisms,Archaea,Euryarchaeota,Methanobacteria,Methanobacteriales,Methanobacteriaceae,Methanobrevibacter,Methanobrevibacter millerae	GCA_001477655.1_Methanobacteria	Na	d__Archaea;p__Methanobacteriota;c__Methanobacteria;o__Methanobacteriales;f__Methanobacteriaceae;g__Methanobrevibacter_A;s__Methanobrevibacter_A millerae	p__Euryarchaeota	99.2	0.8
GCA_900289035.1_Methanobacteria	assembly_accession_in_the_genome_name	NA	106	2124480	2064	NCBI	2176_1	38	0	0.944181	representative	Euryarchaeota_Cluster_I_Methanobacteria	non-DPANN	cellular organisms,Archaea,Euryarchaeota,Methanobacteria,Methanobacteriales,Methanobacteriaceae,Methanobrevibacter,Methanobrevibacter oralis	GCA_900289035.1_Methanobacteria	Na	d__Archaea;p__Methanobacteriota;c__Methanobacteria;o__Methanobacteriales;f__Methanobacteriaceae;g__Methanobrevibacter_A;s__Methanobrevibacter_A oralis	p__Euryarchaeota	100	0
GCA_002813085.1_Methanobacteria	assembly_accession_in_the_genome_name	NA	1	1805545	1746	NCBI	2175_2	38	0	0.943785	representative	Euryarchaeota_Cluster_I_Methanobacteria	non-DPANN	cellular organisms,Archaea,Euryarchaeota,Methanobacteria,Methanobacteriales,Methanobacteriaceae,Methanobrevibacter,Methanobrevibacter smithii	GCA_002813085.1_Methanobacteria	Na	d__Archaea;p__Methanobacteriota;c__Methanobacteria;o__Methanobacteriales;f__Methanobacteriaceae;g__Methanobrevibacter_A;s__Methanobrevibacter_A smithii	p__Euryarchaeota	100	0
GCA_002252585.1_Methanobacteria	assembly_accession_in_the_genome_name	NA	16	1926345	1819	NCBI	2175_1	38	0	0.943785	representative	Euryarchaeota_Cluster_I_Methanobacteria	non-DPANN	cellular organisms,Archaea,Euryarchaeota,Methanobacteria,Methanobacteriales,Methanobacteriaceae,Methanobrevibacter,Methanobrevibacter smithii	GCA_002252585.1_Methanobacteria	Na	d__Archaea;p__Methanobacteriota;c__Methanobacteria;o__Methanobacteriales;f__Methanobacteriaceae;g__Methanobrevibacter_A;s__Methanobrevibacter_A smithii_A	p__Euryarchaeota	100	0
GCA_001548675.1_Methanobacteria	assembly_accession_in_the_genome_name	NA	1	2273296	2082	NCBI	2178_0	38	0	0.944576	representative	Euryarchaeota_Cluster_I_Methanobacteria	non-DPANN	cellular organisms,Archaea,Euryarchaeota,Methanobacteria,Methanobacteriales,Methanobacteriaceae,Methanobrevibacter,Methanobrevibacter sp. YE315	GCA_001548675.1_Methanobacteria	Na	d__Archaea;p__Methanobacteriota;c__Methanobacteria;o__Methanobacteriales;f__Methanobacteriaceae;g__Methanobrevibacter_A;s__Methanobrevibacter_A sp001548675	p__Euryarchaeota	99.2	0
GCA_900314615.1_Methanobacteria	assembly_accession_in_the_genome_name	NA	57	2431573	2326	NCBI	2170_0	38	2	0.527316	representative	Euryarchaeota_Cluster_I_Methanobacteria	non-DPANN	cellular organisms,Archaea,Euryarchaeota,Methanobacteria,Methanobacteriales,Methanobacteriaceae,Methanobrevibacter,environmental samples,uncultured Methanobrevibacter sp.	GCA_900314615.1_Methanobacteria	Na	d__Archaea;p__Methanobacteriota;c__Methanobacteria;o__Methanobacteriales;f__Methanobacteriaceae;g__Methanobrevibacter_A;s__Methanobrevibacter_A sp900314615	p__Euryarchaeota	98.9981	1.73333
GCA_900314695.1_Methanobacteria	assembly_accession_in_the_genome_name	NA	61	2324332	2174	NCBI	2169_1	37	0	0.944181	representative	Euryarchaeota_Cluster_I_Methanobacteria	non-DPANN	cellular organisms,Archaea,Euryarchaeota,Methanobacteria,Methanobacteriales,Methanobacteriaceae,Methanobrevibacter,environmental samples,uncultured Methanobrevibacter sp.	GCA_900314695.1_Methanobacteria	Na	d__Archaea;p__Methanobacteriota;c__Methanobacteria;o__Methanobacteriales;f__Methanobacteriaceae;g__Methanobrevibacter_A;s__Methanobrevibacter_A sp900314695	p__Euryarchaeota	98.4	0
GCA_900319535.1_Methanobacteria	assembly_accession_in_the_genome_name	NA	200	2038501	2090	NCBI	2173_1	33	1	0.944972	representative	Euryarchaeota_Cluster_I_Methanobacteria	non-DPANN	cellular organisms,Archaea,Euryarchaeota,Methanobacteria,Methanobacteriales,Methanobacteriaceae,Methanobrevibacter,environmental samples,uncultured Methanobrevibacter sp.	GCA_900319535.1_Methanobacteria	Na	d__Archaea;p__Methanobacteriota;c__Methanobacteria;o__Methanobacteriales;f__Methanobacteriaceae;g__Methanobrevibacter_A;s__Methanobrevibacter_A sp900319535	p__Euryarchaeota	89.7712	1.2
GCA_900320515.1_Methanobacteria	assembly_accession_in_the_genome_name	NA	69	2115538	1996	NCBI	2165_1	34	1	0.62985	representative	Euryarchaeota_Cluster_I_Methanobacteria	non-DPANN	cellular organisms,Archaea,Euryarchaeota,Methanobacteria,Methanobacteriales,Methanobacteriaceae,Methanobrevibacter,environmental samples,uncultured Methanobrevibacter sp.	GCA_900320515.1_Methanobacteria	Na	d__Archaea;p__Methanobacteriota;c__Methanobacteria;o__Methanobacteriales;f__Methanobacteriaceae;g__Methanobrevibacter_A;s__Methanobrevibacter_A sp900320515	p__Euryarchaeota	87.7333	0
GCA_003111625.1_Methanobacteria	assembly_accession_in_the_genome_name	NA	43	2243115	2153	NCBI	2167_0	38	0	0.944181	representative	Euryarchaeota_Cluster_I_Methanobacteria	non-DPANN	cellular organisms,Archaea,Euryarchaeota,Methanobacteria,Methanobacteriales,Methanobacteriaceae,Methanobrevibacter,Methanobrevibacter thaueri	GCA_003111625.1_Methanobacteria	Na	d__Archaea;p__Methanobacteriota;c__Methanobacteria;o__Methanobacteriales;f__Methanobacteriaceae;g__Methanobrevibacter_A;s__Methanobrevibacter_A thaueri	p__Euryarchaeota	98.4	0
GCA_003111605.1_Methanobacteria	assembly_accession_in_the_genome_name	NA	12	1543150	1585	NCBI	2179_0	38	0	0.945368	representative	Euryarchaeota_Cluster_I_Methanobacteria	non-DPANN	cellular organisms,Archaea,Euryarchaeota,Methanobacteria,Methanobacteriales,Methanobacteriaceae,Methanobrevibacter,Methanobrevibacter woesei	GCA_003111605.1_Methanobacteria	Na	d__Archaea;p__Methanobacteriota;c__Methanobacteria;o__Methanobacteriales;f__Methanobacteriaceae;g__Methanobrevibacter_A;s__Methanobrevibacter_A woesei	p__Euryarchaeota	100	0
GCA_900315215.1_Methanobacteria	assembly_accession_in_the_genome_name	NA	23	1863219	1628	NCBI	2182_1	38	0	0.943389	representative	Euryarchaeota_Cluster_I_Methanobacteria	non-DPANN	cellular organisms,Archaea,Euryarchaeota,Methanobacteria,Methanobacteriales,Methanobacteriaceae,Methanobrevibacter,environmental samples,uncultured Methanobrevibacter sp.	GCA_900315215.1_Methanobacteria	Na	d__Archaea;p__Methanobacteriota;c__Methanobacteria;o__Methanobacteriales;f__Methanobacteriaceae;g__Methanobrevibacter_B;s__Methanobrevibacter_B boviskoreani	p__Euryarchaeota	97.6	0.8
GCA_002208625.1_Methanobacteria	assembly_accession_in_the_genome_name	NA	300	1920674	1645	NCBI	2183_2	38	0	0.945368	representative	Euryarchaeota_Cluster_I_Methanobacteria	non-DPANN	cellular organisms,Archaea,Euryarchaeota,Methanobacteria,Methanobacteriales,Methanobacteriaceae,Methanobrevibacter,Methanobrevibacter sp. 87.7	GCA_002208625.1_Methanobacteria	Na	d__Archaea;p__Methanobacteriota;c__Methanobacteria;o__Methanobacteriales;f__Methanobacteriaceae;g__Methanobrevibacter_B;s__Methanobrevibacter_B sp002208625	p__Euryarchaeota	100	0
GCA_900314605.1_Methanobacteria	assembly_accession_in_the_genome_name	NA	103	2366395	2080	NCBI	2181_1	38	0	0.949327	representative	Euryarchaeota_Cluster_I_Methanobacteria	non-DPANN	cellular organisms,Archaea,Euryarchaeota,Methanobacteria,Methanobacteriales,Methanobacteriaceae,Methanobrevibacter,environmental samples,uncultured Methanobrevibacter sp.	GCA_900314605.1_Methanobacteria	Na	d__Archaea;p__Methanobacteriota;c__Methanobacteria;o__Methanobacteriales;f__Methanobacteriaceae;g__Methanobrevibacter_B;s__Methanobrevibacter_B sp900314605	p__Euryarchaeota	99.2	1.6
GCA_000621965.1_Methanobacteria	assembly_accession_in_the_genome_name	NA	26	2041814	1704	NCBI	2183_1	38	0	0.945368	representative	Euryarchaeota_Cluster_I_Methanobacteria	non-DPANN	cellular organisms,Archaea,Euryarchaeota,Methanobacteria,Methanobacteriales,Methanobacteriaceae,Methanobrevibacter,Methanobrevibacter wolinii,Methanobrevibacter wolinii SH	GCA_000621965.1_Methanobacteria	Na	d__Archaea;p__Methanobacteriota;c__Methanobacteria;o__Methanobacteriales;f__Methanobacteriaceae;g__Methanobrevibacter_B;s__Methanobrevibacter_B wolinii	p__Euryarchaeota	100	0
GCA_002072215.1_Methanobacteria	assembly_accession_in_the_genome_name	NA	40	2445031	1964	NCBI	2148_1	37	1	0.948931	representative	Euryarchaeota_Cluster_I_Methanobacteria	non-DPANN	cellular organisms,Archaea,Euryarchaeota,Methanobacteria,Methanobacteriales,Methanobacteriaceae,Methanobrevibacter,Methanobrevibacter arboriphilus,Methanobrevibacter arboriphilus JCM 13429 = DSM 1125	GCA_002072215.1_Methanobacteria	Na	d__Archaea;p__Methanobacteriota;c__Methanobacteria;o__Methanobacteriales;f__Methanobacteriaceae;g__Methanobrevibacter_C;s__Methanobrevibacter_C arboriphilus	p__Euryarchaeota	100	0
GCA_001639285.1_Methanobacteria	assembly_accession_in_the_genome_name	NA	169	2608702	2156	NCBI	2150_0	37	1	0.946556	representative	Euryarchaeota_Cluster_I_Methanobacteria	non-DPANN	cellular organisms,Archaea,Euryarchaeota,Methanobacteria,Methanobacteriales,Methanobacteriaceae,Methanobrevibacter,Methanobrevibacter cuticularis	GCA_001639285.1_Methanobacteria	Na	d__Archaea;p__Methanobacteriota;c__Methanobacteria;o__Methanobacteriales;f__Methanobacteriaceae;g__Methanobrevibacter_C;s__Methanobrevibacter_C cuticularis	p__Euryarchaeota	97.6	0.8
GCA_001639295.1_Methanobacteria	assembly_accession_in_the_genome_name	NA	232	2414608	2027	NCBI	2151_0	37	1	0.950515	representative	Euryarchaeota_Cluster_I_Methanobacteria	non-DPANN	cellular organisms,Archaea,Euryarchaeota,Methanobacteria,Methanobacteriales,Methanobacteriaceae,Methanobrevibacter,Methanobrevibacter curvatus	GCA_001639295.1_Methanobacteria	Na	d__Archaea;p__Methanobacteriota;c__Methanobacteria;o__Methanobacteriales;f__Methanobacteriaceae;g__Methanobrevibacter_D;s__Methanobrevibacter_D curvatus	p__Euryarchaeota	97.6	0
GCA_001639265.1_Methanobacteria	assembly_accession_in_the_genome_name	NA	295	2606143	2097	NCBI	2149_0	38	0	0.947743	representative	Euryarchaeota_Cluster_I_Methanobacteria	non-DPANN	cellular organisms,Archaea,Euryarchaeota,Methanobacteria,Methanobacteriales,Methanobacteriaceae,Methanobrevibacter,Methanobrevibacter filiformis	GCA_001639265.1_Methanobacteria	Na	d__Archaea;p__Methanobacteriota;c__Methanobacteria;o__Methanobacteriales;f__Methanobacteriaceae;g__Methanobrevibacter_D;s__Methanobrevibacter_D filiformis	p__Euryarchaeota	96	0
GCA_900114585.1_Methanobacteria	assembly_accession_in_the_genome_name	NA	49	2122444	1827	NCBI	2161_1	38	0	0.944972	representative	Euryarchaeota_Cluster_I_Methanobacteria	non-DPANN	cellular organisms,Archaea,Euryarchaeota,Methanobacteria,Methanobacteriales,Methanobacteriaceae,Methanobrevibacter,Methanobrevibacter olleyae	GCA_900114585.1_Methanobacteria	Na	d__Archaea;p__Methanobacteriota;c__Methanobacteria;o__Methanobacteriales;f__Methanobacteriaceae;g__Methanobrevibacter;s__Methanobrevibacter olleyae	p__Euryarchaeota	100	1.6
GCA_000024185.1_Methanobacteria	assembly_accession_in_the_genome_name	NA	1	2937203	2199	NCBI	2164_0	38	0	0.946952	representative	Euryarchaeota_Cluster_I_Methanobacteria	non-DPANN	cellular organisms,Archaea,Euryarchaeota,Methanobacteria,Methanobacteriales,Methanobacteriaceae,Methanobrevibacter,Methanobrevibacter ruminantium,Methanobrevibacter ruminantium M1	GCA_000024185.1_Methanobacteria	Na	d__Archaea;p__Methanobacteriota;c__Methanobacteria;o__Methanobacteriales;f__Methanobacteriaceae;g__Methanobrevibacter;s__Methanobrevibacter ruminantium	p__Euryarchaeota	99.1385	1.6
GCA_002505605.1_Methanobacteria	assembly_accession_in_the_genome_name	NA	36	2156340	1845	NCBI	2160_1	37	1	0.944181	representative	Euryarchaeota_Cluster_I_Methanobacteria	non-DPANN	cellular organisms,Archaea,Euryarchaeota,Methanobacteria,Methanobacteriales,Methanobacteriaceae,Methanobrevibacter,Methanobrevibacter sp. UBA187	GCA_002505605.1_Methanobacteria	Na	d__Archaea;p__Methanobacteriota;c__Methanobacteria;o__Methanobacteriales;f__Methanobacteriaceae;g__Methanobrevibacter;s__Methanobrevibacter sp900314635	p__Euryarchaeota	98.9333	0.861538
GCA_003149675.1_Methanobacteria	assembly_accession_in_the_genome_name	NA	48	1881477	1594	NCBI	2158_1	38	0	0.941409	representative	Euryarchaeota_Cluster_I_Methanobacteria	non-DPANN	cellular organisms,Archaea,Euryarchaeota,Methanobacteria,Methanobacteriales,Methanobacteriaceae,Methanosphaera,Methanosphaera cuniculi	GCA_003149675.1_Methanobacteria	Na	d__Archaea;p__Methanobacteriota;c__Methanobacteria;o__Methanobacteriales;f__Methanobacteriaceae;g__Methanosphaera;s__Methanosphaera cuniculi	p__Euryarchaeota	96	0
GCA_001729965.1_Methanobacteria	assembly_accession_in_the_genome_name	NA	37	1729155	1601	NCBI	2157_0	38	1	0.941409	representative	Euryarchaeota_Cluster_I_Methanobacteria	non-DPANN	cellular organisms,Archaea,Euryarchaeota,Methanobacteria,Methanobacteriales,Methanobacteriaceae,Methanosphaera,Methanosphaera sp. WGK6	GCA_001729965.1_Methanobacteria	Na	d__Archaea;p__Methanobacteriota;c__Methanobacteria;o__Methanobacteriales;f__Methanobacteriaceae;g__Methanosphaera;s__Methanosphaera sp001729965	p__Euryarchaeota	96.8	0
GCA_002509725.1_Methanobacteria	assembly_accession_in_the_genome_name	NA	152	1426485	1398	NCBI	2155_1	34	1	0.727633	representative	Euryarchaeota_Cluster_I_Methanobacteria	non-DPANN	cellular organisms,Archaea,Euryarchaeota,Methanobacteria,Methanobacteriales,Methanobacteriaceae,unclassified Methanobacteriaceae,Methanobacteriaceae archaeon UBA541	GCA_002509725.1_Methanobacteria	Na	d__Archaea;p__Methanobacteriota;c__Methanobacteria;o__Methanobacteriales;f__Methanobacteriaceae;g__Methanosphaera;s__Methanosphaera sp11921u	p__Euryarchaeota	88.2133	1.64211
GCA_003265405.1_Methanobacteria	assembly_accession_in_the_genome_name	NA	130	1701400	1588	NCBI	2156_1	38	0	0.941805	representative	Euryarchaeota_Cluster_I_Methanobacteria	non-DPANN	cellular organisms,Archaea,Euryarchaeota,Methanobacteria,Methanobacteriales,Methanobacteriaceae,Methanosphaera,Methanosphaera stadtmanae	GCA_003265405.1_Methanobacteria	Na	d__Archaea;p__Methanobacteriota;c__Methanobacteria;o__Methanobacteriales;f__Methanobacteriaceae;g__Methanosphaera;s__Methanosphaera stadtmanae	p__Euryarchaeota	97.6	0
GCA_002494785.1_Methanobacteria	assembly_accession_in_the_genome_name	NA	11	2183030	2166	NCBI	2147_0	37	1	0.953286	representative	Euryarchaeota_Cluster_I_Methanobacteria	non-DPANN	cellular organisms,Archaea,Euryarchaeota,Methanobacteria,Methanobacteriales,Methanobacteriaceae,unclassified Methanobacteriaceae,Methanobacteriaceae archaeon UBA117	GCA_002494785.1_Methanobacteria	Na	d__Archaea;p__Methanobacteriota;c__Methanobacteria;o__Methanobacteriales;f__Methanobacteriaceae;g__UBA117;s__UBA117 sp002494785	p__Euryarchaeota	100	0
GCA_002509745.1_Methanobacteria	assembly_accession_in_the_genome_name	NA	197	2254594	2325	NCBI	2126_1	35	2	0.924782	representative	Euryarchaeota_Cluster_I_Methanobacteria	non-DPANN	cellular organisms,Archaea,Euryarchaeota,Methanobacteria,Methanobacteriales,Methanobacteriaceae,unclassified Methanobacteriaceae,Methanobacteriaceae archaeon UBA349	GCA_002509745.1_Methanobacteria	Na	d__Archaea;p__Methanobacteriota;c__Methanobacteria;o__Methanobacteriales;f__Methanobacteriaceae;g__UBA349;s__UBA349 sp002509745	p__Euryarchaeota	86.7385	4.8
GCA_002839705.1_Methanobacteria	assembly_accession_in_the_genome_name	NA	27	2565531	2493	NCBI	2126_2	37	1	0.950911	representative	Euryarchaeota_Cluster_I_Methanobacteria	non-DPANN	cellular organisms,Archaea,Euryarchaeota,Methanobacteria,Methanobacteriales,unclassified Methanobacteriales,Methanobacteriales archaeon HGW-Methanobacteriales-1	GCA_002839705.1_Methanobacteria	Na	d__Archaea;p__Methanobacteriota;c__Methanobacteria;o__Methanobacteriales;f__Methanobacteriaceae;g__UBA349;s__UBA349 sp002839705	p__Euryarchaeota	100	1.6
GCA_002509655.1_Methanobacteria	assembly_accession_in_the_genome_name	NA	48	1657538	1593	NCBI	2184_1	38	0	0.944181	representative	Euryarchaeota_Cluster_I_Methanobacteria	non-DPANN	cellular organisms,Archaea,Euryarchaeota,Methanobacteria,Methanobacteriales,Methanobacteriaceae,Methanobrevibacter,Methanobrevibacter sp. UBA313	GCA_002509655.1_Methanobacteria	Na	d__Archaea;p__Methanobacteriota;c__Methanobacteria;o__Methanobacteriales;f__Methanobacteriaceae;g__UBA412;s__UBA412 sp002495685	p__Euryarchaeota	99.6	0.8
GCA_002504725.1_Methanobacteria	assembly_accession_in_the_genome_name	NA	12	2007729	1958	NCBI	2127_0	35	1	0.949723	representative	Euryarchaeota_Cluster_I_Methanobacteria	non-DPANN	cellular organisms,Archaea,Euryarchaeota,Methanobacteria,Methanobacteriales,Methanobacteriaceae,unclassified Methanobacteriaceae,Methanobacteriaceae archaeon UBA587	GCA_002504725.1_Methanobacteria	Na	d__Archaea;p__Methanobacteriota;c__Methanobacteria;o__Methanobacteriales;f__Methanobacteriaceae;g__UBA587;s__UBA587 sp002504725	p__Euryarchaeota	86.4	1.6
GCA_002509085.1_Methanobacteria	assembly_accession_in_the_genome_name	NA	171	1630131	1656	NCBI	2128_0	31	1	0.520982	representative	Euryarchaeota_Cluster_I_Methanobacteria	non-DPANN	cellular organisms,Archaea,Euryarchaeota,Methanobacteria,Methanobacteriales,Methanobacteriaceae,unclassified Methanobacteriaceae,Methanobacteriaceae archaeon UBA588	GCA_002509085.1_Methanobacteria	Na	d__Archaea;p__Methanobacteriota;c__Methanobacteria;o__Methanobacteriales;f__Methanobacteriaceae;g__UBA588;s__UBA588 sp002509085	p__Euryarchaeota	80.5468	0
GCA_000166095.1_Methanobacteria	assembly_accession_in_the_genome_name	NA	1	1243342	1318	NCBI	2136_0	38	0	0.930325	representative	Euryarchaeota_Cluster_I_Methanobacteria	non-DPANN	cellular organisms,Archaea,Euryarchaeota,Methanobacteria,Methanobacteriales,Methanothermaceae,Methanothermus,Methanothermus fervidus,Methanothermus fervidus DSM 2088	GCA_000166095.1_Methanobacteria	Na	d__Archaea;p__Methanobacteriota;c__Methanobacteria;o__Methanobacteriales;f__Methanothermaceae;g__Methanothermus;s__Methanothermus fervidus	p__Euryarchaeota	100	0
GCA_003264935.1_Methanobacteria	assembly_accession_in_the_genome_name	NA	20	1467867	1600	NCBI	2140_0	38	0	0.939034	representative	Euryarchaeota_Cluster_I_Methanobacteria	non-DPANN	cellular organisms,Archaea,Euryarchaeota,Methanobacteria,Methanobacteriales,Methanobacteriaceae,Methanothermobacter,Methanothermobacter tenebrarum	GCA_003264935.1_Methanobacteria	Na	d__Archaea;p__Methanobacteriota;c__Methanobacteria;o__Methanobacteriales;f__Methanothermobacteraceae_A;g__Methanothermobacter_A;s__Methanothermobacter_A tenebrarum	p__Euryarchaeota	99.2	0
GCA_000145295.1_Methanobacteria	assembly_accession_in_the_genome_name	NA	2	1639135	1750	NCBI	2142_0	38	0	0.947348	representative	Euryarchaeota_Cluster_I_Methanobacteria	non-DPANN	cellular organisms,Archaea,Euryarchaeota,Methanobacteria,Methanobacteriales,Methanobacteriaceae,Methanothermobacter,Methanothermobacter marburgensis,Methanothermobacter marburgensis str. Marburg	GCA_000145295.1_Methanobacteria	Na	d__Archaea;p__Methanobacteriota;c__Methanobacteria;o__Methanobacteriales;f__Methanothermobacteraceae;g__Methanothermobacter;s__Methanothermobacter marburgensis	p__Euryarchaeota	100	0
GCA_000828575.1_Methanobacteria	assembly_accession_in_the_genome_name	NA	2	1731018	1790	NCBI	2141_1	38	0	0.945368	representative	Euryarchaeota_Cluster_I_Methanobacteria	non-DPANN	cellular organisms,Archaea,Euryarchaeota,Methanobacteria,Methanobacteriales,Methanobacteriaceae,Methanothermobacter,Methanothermobacter sp. CaT2	GCA_000828575.1_Methanobacteria	Na	d__Archaea;p__Methanobacteriota;c__Methanobacteria;o__Methanobacteriales;f__Methanothermobacteraceae;g__Methanothermobacter;s__Methanothermobacter sp000828575	p__Euryarchaeota	100	0
GCA_900095815.1_Methanobacteria	assembly_accession_in_the_genome_name	NA	1	1686891	1796	NCBI	2143_0	37	1	0.944181	representative	Euryarchaeota_Cluster_I_Methanobacteria	non-DPANN	cellular organisms,Archaea,Euryarchaeota,Methanobacteria,Methanobacteriales,Methanobacteriaceae,Methanothermobacter,Methanothermobacter wolfeii	GCA_900095815.1_Methanobacteria	Na	d__Archaea;p__Methanobacteriota;c__Methanobacteria;o__Methanobacteriales;f__Methanothermobacteraceae;g__Methanothermobacter;s__Methanothermobacter wolfeii	p__Euryarchaeota	100	0
GCA_000376965.1_Methanococci	assembly_accession_in_the_genome_name	NA	55	1686930	1704	NCBI	2133_1	38	0	0.568092	representative	Euryarchaeota_Cluster_I_Methanococci	non-DPANN	cellular organisms,Archaea,Euryarchaeota,Methanococci,Methanococcales,Methanococcaceae,Methanothermococcus,Methanothermococcus thermolithotrophicus,Methanothermococcus thermolithotrophicus DSM 2095	GCA_000376965.1_Methanococci	Na	d__Archaea;p__Methanobacteriota;c__Methanococci;o__Methanococcales;f__Methanococcaceae;g__Methanothermococcus;s__Methanothermococcus thermolithotrophicus	p__Euryarchaeota	100	0
GCA_000243455.2_Methanococci	assembly_accession_in_the_genome_name	NA	121	1818783	2045	NCBI	2122_0	38	0	0.570071	representative	Euryarchaeota_Cluster_I_Methanococci	non-DPANN	cellular organisms,Archaea,Euryarchaeota,Methanococci,Methanococcales,Methanocaldococcaceae,Methanotorris,Methanotorris formicicus,Methanotorris formicicus Mc-S-70	GCA_000243455.2_Methanococci	Na	d__Archaea;p__Methanobacteriota;c__Methanococci;o__Methanococcales;f__Methanococcaceae;g__Methanotorris;s__Methanotorris formicicus	p__Euryarchaeota	99.5238	0
GCA_001595795.1_Theionarchaea	assembly_accession_in_the_genome_name	NA	177	3559548	3827	NCBI	1484_0	29	3	0.918448	representative	Euryarchaeota_Cluster_I_Theionarchaea	non-DPANN	cellular organisms,Archaea,Euryarchaeota,Theionarchaea,unclassified Theionarchaea,Theionarchaea archaeon DG-70	GCA_001595795.1_Theionarchaea	Na	d__Archaea;p__Methanobacteriota;c__Thermococci;o__Methanofastidiosales;f__;g__;s__	p__Euryarchaeota	73.8906	13.3269
GCA_001595815.1_Theionarchaea	assembly_accession_in_the_genome_name	NA	194	4772064	4763	NCBI	1685_0	36	3	0.914885	representative	Euryarchaeota_Cluster_I_Theionarchaea	non-DPANN	cellular organisms,Archaea,Euryarchaeota,Theionarchaea,unclassified Theionarchaea,Theionarchaea archaeon DG-70-1	GCA_001595815.1_Theionarchaea	Na	d__Archaea;p__Methanobacteriota;c__Thermococci;o__Methanofastidiosales;f__;g__;s__	p__Euryarchaeota	82.9323	10.0265
GCA_001587655.1_Methanomicrobia	assembly_accession_in_the_genome_name	NA	87	1610745	1839	NCBI	1548_1	38	0	0.922407	representative	Euryarchaeota_Cluster_I_Theionarchaea	non-DPANN	cellular organisms,Archaea,Euryarchaeota,Methanomicrobia,unclassified Methanomicrobia,Arc I group,Arc I group archaeon B03fssc0709_Meth_Bin005	GCA_001587655.1_Methanomicrobia	Na	d__Archaea;p__Methanobacteriota;c__Thermococci;o__Methanofastidiosales;f__Methanofastidiosaceae;g__Methanofastidiosum;s__Methanofastidiosum sp001587575	p__Euryarchaeota	90.9753	3.87789
GCA_001587635.1_Methanomicrobia	assembly_accession_in_the_genome_name	NA	66	1482298	1633	NCBI	1547_1	36	0	0.922407	representative	Euryarchaeota_Cluster_I_Theionarchaea	non-DPANN	cellular organisms,Archaea,Euryarchaeota,Methanomicrobia,unclassified Methanomicrobia,Arc I group,Arc I group archaeon ADurb1213_Bin02801	GCA_001587635.1_Methanomicrobia	Na	d__Archaea;p__Methanobacteriota;c__Thermococci;o__Methanofastidiosales;f__Methanofastidiosaceae;g__Methanofastidiosum;s__Methanofastidiosum sp001587595	p__Euryarchaeota	84.5397	3.71287
GCA_001587715.1_Methanomicrobia	assembly_accession_in_the_genome_name	NA	306	1994208	2545	NCBI	1549_0	36	1	0.790182	representative	Euryarchaeota_Cluster_I_Theionarchaea	non-DPANN	cellular organisms,Archaea,Euryarchaeota,Methanomicrobia,unclassified Methanomicrobia,Arc I group,Arc I group archaeon U1lsi0528_Bin055	GCA_001587715.1_Methanomicrobia	Na	d__Archaea;p__Methanobacteriota;c__Thermococci;o__Methanofastidiosales;f__Methanofastidiosaceae;g__Methanofastidiosum;s__Methanofastidiosum sp001587715	p__Euryarchaeota	85.2725	4.86799
GCA_000966265.1_Thermococci	assembly_accession_in_the_genome_name	NA	23	2206431	2350	NCBI	1619_0	38	0	0.937055	representative	Euryarchaeota_Cluster_I_Thermococci	non-DPANN	cellular organisms,Archaea,Euryarchaeota,Thermococci,Thermococcales,Thermococcaceae,Palaeococcus,Palaeococcus ferrophilus,Palaeococcus ferrophilus DSM 13482	GCA_000966265.1_Thermococci	Na	d__Archaea;p__Methanobacteriota;c__Thermococci;o__Thermococcales;f__Thermococcaceae;g__Palaeococcus;s__Palaeococcus ferrophilus	p__Euryarchaeota	100	0
GCA_000725425.1_Thermococci	assembly_accession_in_the_genome_name	NA	1	1859370	1991	NCBI	1639_0	38	0	0.937451	representative	Euryarchaeota_Cluster_I_Thermococci	non-DPANN	cellular organisms,Archaea,Euryarchaeota,Thermococci,Thermococcales,Thermococcaceae,Palaeococcus,Palaeococcus pacificus,Palaeococcus pacificus DY20341	GCA_000725425.1_Thermococci	Na	d__Archaea;p__Methanobacteriota;c__Thermococci;o__Thermococcales;f__Thermococcaceae;g__Palaeococcus;s__Palaeococcus pacificus	p__Euryarchaeota	99.505	0.49505
GCA_000195935.2_Thermococci	assembly_accession_in_the_genome_name	NA	2	1768562	1915	NCBI	1646_0	38	0	0.939034	representative	Euryarchaeota_Cluster_I_Thermococci	non-DPANN	cellular organisms,Archaea,Euryarchaeota,Thermococci,Thermococcales,Thermococcaceae,Pyrococcus,Pyrococcus abyssi,Pyrococcus abyssi GE5	GCA_000195935.2_Thermococci	Na	d__Archaea;p__Methanobacteriota;c__Thermococci;o__Thermococcales;f__Thermococcaceae;g__Pyrococcus;s__Pyrococcus abyssi	p__Euryarchaeota	100	0
GCA_900012635.1_Thermococci	assembly_accession_in_the_genome_name	NA	1	1969648	2182	NCBI	1641_1	38	0	0.938242	representative	Euryarchaeota_Cluster_I_Thermococci	non-DPANN	cellular organisms,Archaea,Euryarchaeota,Thermococci,Thermococcales,Thermococcaceae,Thermococcus,Thermococcus chitonophagus	GCA_900012635.1_Thermococci	Na	d__Archaea;p__Methanobacteriota;c__Thermococci;o__Thermococcales;f__Thermococcaceae;g__Pyrococcus;s__Pyrococcus chitonophagus	p__Euryarchaeota	100	0
GCA_000275605.1_Thermococci	assembly_accession_in_the_genome_name	NA	1	1909827	2103	NCBI	1643_1	38	0	0.938638	representative	Euryarchaeota_Cluster_I_Thermococci	non-DPANN	cellular organisms,Archaea,Euryarchaeota,Thermococci,Thermococcales,Thermococcaceae,Pyrococcus,Pyrococcus furiosus,Pyrococcus furiosus COM1	GCA_000275605.1_Thermococci	Na	d__Archaea;p__Methanobacteriota;c__Thermococci;o__Thermococcales;f__Thermococcaceae;g__Pyrococcus;s__Pyrococcus furiosus	p__Euryarchaeota	99.505	0
GCA_000011105.1_Thermococci	assembly_accession_in_the_genome_name	NA	1	1738505	1881	NCBI	1645_0	38	0	0.939034	representative	Euryarchaeota_Cluster_I_Thermococci	non-DPANN	cellular organisms,Archaea,Euryarchaeota,Thermococci,Thermococcales,Thermococcaceae,Pyrococcus,Pyrococcus horikoshii,Pyrococcus horikoshii OT3	GCA_000011105.1_Thermococci	Na	d__Archaea;p__Methanobacteriota;c__Thermococci;o__Thermococcales;f__Thermococcaceae;g__Pyrococcus;s__Pyrococcus horikoshii	p__Euryarchaeota	100	0
GCA_001577775.1_Thermococci	assembly_accession_in_the_genome_name	NA	1	1977126	2221	NCBI	1642_0	38	1	0.938242	representative	Euryarchaeota_Cluster_I_Thermococci	non-DPANN	cellular organisms,Archaea,Euryarchaeota,Thermococci,Thermococcales,Thermococcaceae,Pyrococcus,Pyrococcus kukulkanii	GCA_001577775.1_Thermococci	Na	d__Archaea;p__Methanobacteriota;c__Thermococci;o__Thermococcales;f__Thermococcaceae;g__Pyrococcus;s__Pyrococcus kukulkanii	p__Euryarchaeota	100	0.49505
GCA_000211475.1_Thermococci	assembly_accession_in_the_genome_name	NA	1	1861320	2005	NCBI	1644_0	38	0	0.939034	representative	Euryarchaeota_Cluster_I_Thermococci	non-DPANN	cellular organisms,Archaea,Euryarchaeota,Thermococci,Thermococcales,Thermococcaceae,Pyrococcus,Pyrococcus sp. NA2	GCA_000211475.1_Thermococci	Na	d__Archaea;p__Methanobacteriota;c__Thermococci;o__Thermococcales;f__Thermococcaceae;g__Pyrococcus;s__Pyrococcus sp000211475	p__Euryarchaeota	100	0.49505
GCA_000263735.1_Thermococci	assembly_accession_in_the_genome_name	NA	1	1736885	1831	NCBI	1647_0	38	0	0.938242	representative	Euryarchaeota_Cluster_I_Thermococci	non-DPANN	cellular organisms,Archaea,Euryarchaeota,Thermococci,Thermococcales,Thermococcaceae,Pyrococcus,Pyrococcus sp. ST04	GCA_000263735.1_Thermococci	Na	d__Archaea;p__Methanobacteriota;c__Thermococci;o__Thermococcales;f__Thermococcaceae;g__Pyrococcus;s__Pyrococcus sp000263735	p__Euryarchaeota	100	0
GCA_000215995.1_Thermococci	assembly_accession_in_the_genome_name	NA	1	1716818	1882	NCBI	1650_0	38	0	0.938242	representative	Euryarchaeota_Cluster_I_Thermococci	non-DPANN	cellular organisms,Archaea,Euryarchaeota,Thermococci,Thermococcales,Thermococcaceae,Pyrococcus,Pyrococcus yayanosii,Pyrococcus yayanosii CH1	GCA_000215995.1_Thermococci	Na	d__Archaea;p__Methanobacteriota;c__Thermococci;o__Thermococcales;f__Thermococcaceae;g__Pyrococcus;s__Pyrococcus yayanosii	p__Euryarchaeota	100	0
GCA_000246985.3_Thermococci	assembly_accession_in_the_genome_name	NA	1	2215172	2497	NCBI	1636_2	38	1	0.937846	representative	Euryarchaeota_Cluster_I_Thermococci	non-DPANN	cellular organisms,Archaea,Euryarchaeota,Thermococci,Thermococcales,Thermococcaceae,Thermococcus,Thermococcus litoralis,Thermococcus litoralis DSM 5473	GCA_000246985.3_Thermococci	Na	d__Archaea;p__Methanobacteriota;c__Thermococci;o__Thermococcales;f__Thermococcaceae;g__Thermococcus_A;s__Thermococcus_A litoralis	p__Euryarchaeota	99.505	0.49505
GCA_000022545.1_Thermococci	assembly_accession_in_the_genome_name	NA	1	1845800	2021	NCBI	1637_1	38	0	0.937055	representative	Euryarchaeota_Cluster_I_Thermococci	non-DPANN	cellular organisms,Archaea,Euryarchaeota,Thermococci,Thermococcales,Thermococcaceae,Thermococcus,Thermococcus sibiricus,Thermococcus sibiricus MM 739	GCA_000022545.1_Thermococci	Na	d__Archaea;p__Methanobacteriota;c__Thermococci;o__Thermococcales;f__Thermococcaceae;g__Thermococcus_A;s__Thermococcus_A sibiricus	p__Euryarchaeota	98.5149	0
GCA_000430485.1_Thermococci	assembly_accession_in_the_genome_name	NA	7	2176573	2424	NCBI	1636_1	38	0	0.937846	representative	Euryarchaeota_Cluster_I_Thermococci	non-DPANN	cellular organisms,Archaea,Euryarchaeota,Thermococci,Thermococcales,Thermococcaceae,Thermococcus,Thermococcus sp. PK	GCA_000430485.1_Thermococci	Na	d__Archaea;p__Methanobacteriota;c__Thermococci;o__Thermococcales;f__Thermococcaceae;g__Thermococcus_A;s__Thermococcus_A sp000430485	p__Euryarchaeota	98.0198	1.9802
GCA_001317345.1_Thermococci	assembly_accession_in_the_genome_name	NA	43	1819157	1977	NCBI	1638_0	38	0	0.937451	representative	Euryarchaeota_Cluster_I_Thermococci	non-DPANN	cellular organisms,Archaea,Euryarchaeota,Thermococci,Thermococcales,Thermococcaceae,Thermococcus,Thermococcus sp. EP1	GCA_001317345.1_Thermococci	Na	d__Archaea;p__Methanobacteriota;c__Thermococci;o__Thermococcales;f__Thermococcaceae;g__Thermococcus_A;s__Thermococcus_A sp001317345	p__Euryarchaeota	98.5149	0.49505
GCA_001484685.1_Thermococci	assembly_accession_in_the_genome_name	NA	1	1961221	2174	NCBI	1636_3	38	1	0.937846	representative	Euryarchaeota_Cluster_I_Thermococci	non-DPANN	cellular organisms,Archaea,Euryarchaeota,Thermococci,Thermococcales,Thermococcaceae,Thermococcus,Thermococcus sp. 2319x1	GCA_001484685.1_Thermococci	Na	d__Archaea;p__Methanobacteriota;c__Thermococci;o__Thermococcales;f__Thermococcaceae;g__Thermococcus_A;s__Thermococcus_A sp001484685	p__Euryarchaeota	99.505	1.48515
GCA_001433455.1_Thermococci	assembly_accession_in_the_genome_name	NA	1	2388527	2657	NCBI	1648_1	38	0	0.937846	representative	Euryarchaeota_Cluster_I_Thermococci	non-DPANN	cellular organisms,Archaea,Euryarchaeota,Thermococci,Thermococcales,Thermococcaceae,Thermococcus,Thermococcus barophilus	GCA_001433455.1_Thermococci	Na	d__Archaea;p__Methanobacteriota;c__Thermococci;o__Thermococcales;f__Thermococcaceae;g__Thermococcus_B;s__Thermococcus_B barophilus	p__Euryarchaeota	99.505	0.49505
GCA_000517445.1_Thermococci	assembly_accession_in_the_genome_name	NA	1	1957742	2136	NCBI	1649_0	38	0	0.937846	representative	Euryarchaeota_Cluster_I_Thermococci	non-DPANN	cellular organisms,Archaea,Euryarchaeota,Thermococci,Thermococcales,Thermococcaceae,Thermococcus,Thermococcus paralvinellae	GCA_000517445.1_Thermococci	Na	d__Archaea;p__Methanobacteriota;c__Thermococci;o__Thermococcales;f__Thermococcaceae;g__Thermococcus_B;s__Thermococcus_B paralvinellae	p__Euryarchaeota	94.5545	0.49505
GCA_002009975.1_Thermococci	assembly_accession_in_the_genome_name	NA	44	2362347	2602	NCBI	1640_0	38	1	0.936659	representative	Euryarchaeota_Cluster_I_Thermococci	non-DPANN	cellular organisms,Archaea,Euryarchaeota,Thermococci,Thermococcales,Thermococcaceae,Thermococcus,Thermococcus sp. JdFR-02	GCA_002009975.1_Thermococci	Na	d__Archaea;p__Methanobacteriota;c__Thermococci;o__Thermococcales;f__Thermococcaceae;g__Thermococcus_C;s__Thermococcus_C sp002009975	p__Euryarchaeota	100	1.23762
GCA_002214465.1_Thermococci	assembly_accession_in_the_genome_name	NA	1	1922421	2035	NCBI	1629_2	38	0	0.939826	representative	Euryarchaeota_Cluster_I_Thermococci	non-DPANN	cellular organisms,Archaea,Euryarchaeota,Thermococci,Thermococcales,Thermococcaceae,Thermococcus,Thermococcus barossii	GCA_002214465.1_Thermococci	Na	d__Archaea;p__Methanobacteriota;c__Thermococci;o__Thermococcales;f__Thermococcaceae;g__Thermococcus;s__Thermococcus barossii	p__Euryarchaeota	100	0
GCA_002214365.1_Thermococci	assembly_accession_in_the_genome_name	NA	1	1866819	1987	NCBI	1633_1	38	0	0.939034	representative	Euryarchaeota_Cluster_I_Thermococci	non-DPANN	cellular organisms,Archaea,Euryarchaeota,Thermococci,Thermococcales,Thermococcaceae,Thermococcus,Thermococcus celer	GCA_002214365.1_Thermococci	Na	d__Archaea;p__Methanobacteriota;c__Thermococci;o__Thermococcales;f__Thermococcaceae;g__Thermococcus;s__Thermococcus celer	p__Euryarchaeota	100	0
GCA_001484195.1_Thermococci	assembly_accession_in_the_genome_name	NA	73	2337139	2617	NCBI	1632_2	38	2	0.939826	representative	Euryarchaeota_Cluster_I_Thermococci	non-DPANN	cellular organisms,Archaea,Euryarchaeota,Thermococci,Thermococcales,Thermococcaceae,Thermococcus,Thermococcus celericrescens	GCA_001484195.1_Thermococci	Na	d__Archaea;p__Methanobacteriota;c__Thermococci;o__Thermococcales;f__Thermococcaceae;g__Thermococcus;s__Thermococcus celericrescens	p__Euryarchaeota	98.7742	0.990099
GCA_000265525.1_Thermococci	assembly_accession_in_the_genome_name	NA	1	1950313	2074	NCBI	1629_1	38	0	0.936659	representative	Euryarchaeota_Cluster_I_Thermococci	non-DPANN	cellular organisms,Archaea,Euryarchaeota,Thermococci,Thermococcales,Thermococcaceae,Thermococcus,Thermococcus cleftensis	GCA_000265525.1_Thermococci	Na	d__Archaea;p__Methanobacteriota;c__Thermococci;o__Thermococcales;f__Thermococcaceae;g__Thermococcus;s__Thermococcus cleftensis	p__Euryarchaeota	100	0
GCA_000769655.1_Thermococci	assembly_accession_in_the_genome_name	NA	2	2126164	2280	NCBI	1623_0	38	0	0.93943	representative	Euryarchaeota_Cluster_I_Thermococci	non-DPANN	cellular organisms,Archaea,Euryarchaeota,Thermococci,Thermococcales,Thermococcaceae,Thermococcus,Thermococcus eurythermalis	GCA_000769655.1_Thermococci	Na	d__Archaea;p__Methanobacteriota;c__Thermococci;o__Thermococcales;f__Thermococcaceae;g__Thermococcus;s__Thermococcus eurythermalis	p__Euryarchaeota	100	0
GCA_000022365.1_Thermococci	assembly_accession_in_the_genome_name	NA	1	2045438	2175	NCBI	1626_0	38	0	0.93943	representative	Euryarchaeota_Cluster_I_Thermococci	non-DPANN	cellular organisms,Archaea,Euryarchaeota,Thermococci,Thermococcales,Thermococcaceae,Thermococcus,Thermococcus gammatolerans,Thermococcus gammatolerans EJ3	GCA_000022365.1_Thermococci	Na	d__Archaea;p__Methanobacteriota;c__Thermococci;o__Thermococcales;f__Thermococcaceae;g__Thermococcus;s__Thermococcus gammatolerans	p__Euryarchaeota	100	0
GCA_002214385.1_Thermococci	assembly_accession_in_the_genome_name	NA	1	1674122	1864	NCBI	1621_0	38	0	0.93943	representative	Euryarchaeota_Cluster_I_Thermococci	non-DPANN	cellular organisms,Archaea,Euryarchaeota,Thermococci,Thermococcales,Thermococcaceae,Thermococcus,Thermococcus gorgonarius	GCA_002214385.1_Thermococci	Na	d__Archaea;p__Methanobacteriota;c__Thermococci;o__Thermococcales;f__Thermococcaceae;g__Thermococcus;s__Thermococcus gorgonarius	p__Euryarchaeota	97.0297	0
GCA_000816105.1_Thermococci	assembly_accession_in_the_genome_name	NA	1	1920914	2107	NCBI	1624_0	38	0	0.937451	representative	Euryarchaeota_Cluster_I_Thermococci	non-DPANN	cellular organisms,Archaea,Euryarchaeota,Thermococci,Thermococcales,Thermococcaceae,Thermococcus,Thermococcus guaymasensis,Thermococcus guaymasensis DSM 11113	GCA_000816105.1_Thermococci	Na	d__Archaea;p__Methanobacteriota;c__Thermococci;o__Thermococcales;f__Thermococcaceae;g__Thermococcus;s__Thermococcus guaymasensis	p__Euryarchaeota	100	0
GCA_000009965.1_Thermococci	assembly_accession_in_the_genome_name	NA	1	2088737	2314	NCBI	1618_2	38	0	0.939034	representative	Euryarchaeota_Cluster_I_Thermococci	non-DPANN	cellular organisms,Archaea,Euryarchaeota,Thermococci,Thermococcales,Thermococcaceae,Thermococcus,Thermococcus kodakarensis,Thermococcus kodakarensis KOD1	GCA_000009965.1_Thermococci	Na	d__Archaea;p__Methanobacteriota;c__Thermococci;o__Thermococcales;f__Thermococcaceae;g__Thermococcus;s__Thermococcus kodakarensis	p__Euryarchaeota	100	0
GCA_000585495.1_Thermococci	assembly_accession_in_the_genome_name	NA	1	1976356	2181	NCBI	1625_1	38	0	0.93943	representative	Euryarchaeota_Cluster_I_Thermococci	non-DPANN	cellular organisms,Archaea,Euryarchaeota,Thermococci,Thermococcales,Thermococcaceae,Thermococcus,Thermococcus nautili	GCA_000585495.1_Thermococci	Na	d__Archaea;p__Methanobacteriota;c__Thermococci;o__Thermococcales;f__Thermococcaceae;g__Thermococcus;s__Thermococcus nautili	p__Euryarchaeota	100	0
GCA_000018365.1_Thermococci	assembly_accession_in_the_genome_name	NA	1	1847607	1998	NCBI	1617_1	38	0	0.938638	representative	Euryarchaeota_Cluster_I_Thermococci	non-DPANN	cellular organisms,Archaea,Euryarchaeota,Thermococci,Thermococcales,Thermococcaceae,Thermococcus,Thermococcus onnurineus,Thermococcus onnurineus NA1	GCA_000018365.1_Thermococci	Na	d__Archaea;p__Methanobacteriota;c__Thermococci;o__Thermococcales;f__Thermococcaceae;g__Thermococcus;s__Thermococcus onnurineus	p__Euryarchaeota	97.5248	0
GCA_002214485.1_Thermococci	assembly_accession_in_the_genome_name	NA	1	1785673	1950	NCBI	1622_0	38	0	0.939826	representative	Euryarchaeota_Cluster_I_Thermococci	non-DPANN	cellular organisms,Archaea,Euryarchaeota,Thermococci,Thermococcales,Thermococcaceae,Thermococcus,Thermococcus pacificus	GCA_002214485.1_Thermococci	Na	d__Archaea;p__Methanobacteriota;c__Thermococci;o__Thermococcales;f__Thermococcaceae;g__Thermococcus;s__Thermococcus pacificus	p__Euryarchaeota	100	0
GCA_001592435.1_Thermococci	assembly_accession_in_the_genome_name	NA	2	1896106	2059	NCBI	1618_1	38	0	0.93943	representative	Euryarchaeota_Cluster_I_Thermococci	non-DPANN	cellular organisms,Archaea,Euryarchaeota,Thermococci,Thermococcales,Thermococcaceae,Thermococcus,Thermococcus peptonophilus	GCA_001592435.1_Thermococci	Na	d__Archaea;p__Methanobacteriota;c__Thermococci;o__Thermococcales;f__Thermococcaceae;g__Thermococcus;s__Thermococcus peptonophilus	p__Euryarchaeota	100	0
GCA_001647085.1_Thermococci	assembly_accession_in_the_genome_name	NA	1	1928800	2270	NCBI	1617_2	38	0	0.938638	representative	Euryarchaeota_Cluster_I_Thermococci	non-DPANN	cellular organisms,Archaea,Euryarchaeota,Thermococci,Thermococcales,Thermococcaceae,Thermococcus,Thermococcus piezophilus	GCA_001647085.1_Thermococci	Na	d__Archaea;p__Methanobacteriota;c__Thermococci;o__Thermococcales;f__Thermococcaceae;g__Thermococcus;s__Thermococcus piezophilus	p__Euryarchaeota	100	1.23762
GCA_002214585.1_Thermococci	assembly_accession_in_the_genome_name	NA	2	2043143	2123	NCBI	1628_0	38	0	0.940222	representative	Euryarchaeota_Cluster_I_Thermococci	non-DPANN	cellular organisms,Archaea,Euryarchaeota,Thermococci,Thermococcales,Thermococcaceae,Thermococcus,Thermococcus profundus	GCA_002214585.1_Thermococci	Na	d__Archaea;p__Methanobacteriota;c__Thermococci;o__Thermococcales;f__Thermococcaceae;g__Thermococcus;s__Thermococcus profundus	p__Euryarchaeota	100	0
GCA_002214565.1_Thermococci	assembly_accession_in_the_genome_name	NA	1	1868990	2021	NCBI	1631_1	38	0	0.939826	representative	Euryarchaeota_Cluster_I_Thermococci	non-DPANN	cellular organisms,Archaea,Euryarchaeota,Thermococci,Thermococcales,Thermococcaceae,Thermococcus,Thermococcus radiotolerans	GCA_002214565.1_Thermococci	Na	d__Archaea;p__Methanobacteriota;c__Thermococci;o__Thermococcales;f__Thermococcaceae;g__Thermococcus;s__Thermococcus radiotolerans	p__Euryarchaeota	100	0
GCA_002214505.1_Thermococci	assembly_accession_in_the_genome_name	NA	1	2029167	2139	NCBI	1627_0	38	0	0.93943	representative	Euryarchaeota_Cluster_I_Thermococci	non-DPANN	cellular organisms,Archaea,Euryarchaeota,Thermococci,Thermococcales,Thermococcaceae,Thermococcus,Thermococcus siculi	GCA_002214505.1_Thermococci	Na	d__Archaea;p__Methanobacteriota;c__Thermococci;o__Thermococcales;f__Thermococcaceae;g__Thermococcus;s__Thermococcus siculi	p__Euryarchaeota	99.505	0
GCA_000151205.2_Thermococci	assembly_accession_in_the_genome_name	NA	1	2086428	2274	NCBI	1625_3	38	0	0.93943	representative	Euryarchaeota_Cluster_I_Thermococci	non-DPANN	cellular organisms,Archaea,Euryarchaeota,Thermococci,Thermococcales,Thermococcaceae,Thermococcus,Thermococcus sp. AM4	GCA_000151205.2_Thermococci	Na	d__Archaea;p__Methanobacteriota;c__Thermococci;o__Thermococcales;f__Thermococcaceae;g__Thermococcus;s__Thermococcus sp000151205	p__Euryarchaeota	100	0
[truncated: 2,348 more rows]

## Sheet: TableS2
module	nb_families	module_taxonomy	taxonomy_details
[truncated: 17 more rows]

## Sheet: TableS3
module	family	nb	seqLength	signalP	TMHMM	Pfam	keggAccession	keggDescription	keggPathway	keggCategory	keggBigCategory	Cazy	Aenigmarchaeota (N=37)	Diapherotrites (N=25)	Euryarchaeota_Cluster_II_Archaeoglobi (N=18)	Euryarchaeota_Cluster_II_Halobacteria (N=205)	Euryarchaeota_Cluster_II_Methanomassiliicoccales (N=37)	Euryarchaeota_Cluster_II_Methanomicrobia (N=120)	Euryarchaeota_Cluster_II_Thalassoarchaea_MGII (N=137)	Euryarchaeota_Cluster_II_Thermoplasmata (N=13)	Euryarchaeota_Cluster_I_Methanobacteria (N=59)	Euryarchaeota_Cluster_I_Thermococci (N=41)	Micrarchaeota (N=13)	Pacearchaeota (N=90)	TACK_Bathyarchaeota (N=19)	TACK_Crenarchaeota_Thermoprotei (N=37)	TACK_Thaumarchaeota (N=55)	Woesearchaeota (N=196)	Acidobacteria (N=20)	Actinobacteria (N=265)	Alphaproteobacteria (N=312)	Aquificae (N=10)	Armatimonadetes (N=5)	Bacteroidetes (N=240)	Balneolaeota (N=4)	Betaproteobacteria (N=155)	CPR (N=283)	Caldiserica (N=2)	Caldithrix (N=1)	Chlamydiae (N=13)	Chlorobi (N=9)	Chloroflexi (N=31)	Chrysiogenetes (N=2)	Cyanobacteria (N=89)	Dadabacteria (N=3)	Deferribacteres (N=6)	Deinococcus-Thermus (N=7)	Delongbacteria (N=2)	Deltaproteobacteria (N=82)
[truncated: 1,143 more rows]
[truncated: 39 more columns]

[truncated: 3 more sheets: TableS4, TableS5, Table S6]
